# Supplementary material for: Nonsense-mediated mRNA decay inhibition reshapes the cancer immunopeptidome
Source: Immunity. Author manuscript; Available in PMC 2026 Jun 13. (PMC7619149; doi:10.1016/j.immuni.2026.02.005)
Supplement: Table S1 [file EMS213923-supplement-Table_S1.xlsx]

## Sheet: Full_list
Gene_name	Isoform_ID	Transcript_type	PTC	min_rIF	rIF_siUPF1_A375	rIF_siUPF1_A549	rIF_siUPF1_MCF_7	rIF_siUPF1_MDA_MB_157	rIF_siUPF1_SK_MES_1	iso_overall_mean_siUPF1	iso_log2_fold_change_siUPF1_A375	iso_log2_fold_change_siUPF1_A549	iso_log2_fold_change_siUPF1_MCF_7	iso_log2_fold_change_siUPF1_MDA_MB_157	iso_log2_fold_change_siUPF1_SK_MES_1
U2AF1	ENST00000464750	nonsense_mediated_decay	TRUE	2.57533	2.57533	3.06447	3.05499	2.72297	3.36476	11.3597	2.57347	3.23177	3.29027	2.82652	3.47536
HIBADH	MSTRG.31949.5		TRUE	1.16824	1.39456	1.22686	1.74872	1.7897	1.16824	1.07519	1.17104	0.714252	1.29997	1.46101	0.946112
U2AF1	ENST00000380276	protein_coding	FALSE	-0.285989	-0.0311823	-0.285989	0.0444402	0.227533	-0.177027	18.6348	-0.0555813	-0.0713131	0.282158	0.327017	-0.0398573
U2AF1	ENST00000291552	protein_coding	FALSE	-0.833372	-0.21644	-0.739747	-0.833372	-0.193394	-0.423389	59.775	-0.23186	-0.491232	-0.594757	-0.0925186	-0.284068
FIS1	ENST00000474120	protein_coding	FALSE	1.16721	1.63851	2.10471	1.6454	1.16721	2.0391	5.94179	1.63065	2.0141	1.60343	1.20908	1.8724
TMEM208	ENST00000562235	nonsense_mediated_decay	TRUE	0.988966	1.34366	2.64946	1.05298	0.988966	1.74125	3.62007	1.7324	2.87318	1.24814	1.07569	1.90816
UPF1	ENST00000600689	retained_intron	TRUE	0.817876	0.949374	1.44817	1.52407	0.817876	1.18809	0.525796	-0.0992316	0.29014	-0.432875	-0.465329	-0.0563552
HIBADH	ENST00000265395	protein_coding	FALSE	-0.522885	-0.172084	-0.282528	-0.522885	-0.243334	-0.0945449	15.1513	-0.466517	-0.758584	-0.953355	-0.435341	-0.315784
HIBADH	MSTRG.31949.7		FALSE	-0.538866	-0.270156	-0.421464	0.857832	-0.0974342	-0.538866	1.41308	-0.551816	-0.920853	0.401976	-0.301524	-0.765786
HIBADH	ENST00000425715	protein_coding	FALSE	-0.716625	-0.716625	1.54432	2.61432	1.71678	-0.0737304	0.427534	-1.05186	1.88973	2.48439	1.41833	-0.263213
HIBADH	MSTRG.31949.8		FALSE	-0.791235	-0.791235	0.731183	0.00761318	-0.25634	-0.165932	0.393814	-0.979499	0.692268	-0.408526	-0.530596	-0.392713
HIBADH	ENST00000496814	retained_intron	FALSE	-0.909857	0.431716	0.31034	0.341037	-0.909857	0.559084	0.235003	0.209953	4.38214	0.0753322	-1.09974	0.855233
CCDC25	ENST00000519509	nonsense_mediated_decay	TRUE	0.81299	1.30061	2.23133	0.81299	2.82646	1.67356	0.388777	1.90922	2.53732	1.37517	5.19523	2.8164
UPF1	ENST00000594504	processed_transcript	TRUE	0.765857	0.765857	0.978361	2.16161	1.2996	1.08756	1.16749	-0.281343	-0.196897	0.218541	0.00291825	-0.104034
SNRPA1	ENST00000559309	nonsense_mediated_decay	TRUE	0.749659	2.20498	2.87541	2.19335	0.749659	2.39889	4.12957	2.07753	2.97016	2.38418	0.760098	2.58634
TXNL4A	MSTRG.17000.1		FALSE	0.715749	1.26303	0.715749	1.50017	0.85333	1.46896	1.64716	1.40461	0.974078	1.67856	1.57072	1.71422
FIS1	ENST00000223136	protein_coding	FALSE	-0.268767	-0.115387	-0.146174	-0.148503	-0.268767	-0.21837	30.8141	-0.123314	-0.231876	-0.187203	-0.229222	-0.371398
FIS1	ENST00000463406	processed_transcript	FALSE	-1.38752	-0.0122063	-1.38752	-0.1938	-0.00281529	-0.260796	21.7472	-0.0326958	-1.42903	-0.22778	0.00915241	-0.424381
SRA1	ENST00000602775	retained_intron	TRUE	0.713289	1.68897	0.713289	1.39604	1.27256	1.4657	3.72216	2.18377	1.17247	1.72229	1.62028	1.8498
NUTF2	ENST00000569436	protein_coding	FALSE	0.658796	0.802287	1.00896	0.904682	0.658796	0.809322	7.08604	0.981237	1.02901	0.8994	0.66851	0.950843
UPF1	ENST00000600310	processed_transcript	TRUE	0.652528	0.923511	1.55366	1.78076	1.02939	0.652528	1.23572	-0.102959	0.431134	-0.206989	-0.207659	-0.546142
SAT1	ENST00000489394	nonsense_mediated_decay	TRUE	0.649136	1.21023	1.63816	1.75819	0.649136	1.01687	7.87651	1.25645	1.95165	1.66928	0.508576	1.12732
TMEM208	ENST00000565201	protein_coding	FALSE	-0.385891	0	0.263034	-0.385891	0.634475	-0.0889146	0.721075	-0.0260558	0.825327	-0.338092	0.714791	0.0699864
TMEM208	ENST00000304800	protein_coding	FALSE	-0.389387	-0.153042	-0.389387	-0.113649	-0.16493	-0.178406	30.5441	0.247327	-0.140302	0.0776356	-0.0736482	-0.0149973
TMEM208	ENST00000563953	protein_coding	FALSE	-0.506422	0.317987	0.616671	0.380937	0.633998	-0.506422	0.979706	0.721367	0.910884	0.553799	0.702133	-0.335917
TMEM208	ENST00000563168	retained_intron	FALSE	-0.508612	-0.235684	-0.115123	0.0139729	-0.508612	-0.231443	0.539653	0.192581	0.164849	0.267617	-0.405743	-0.0635854
UPF1	ENST00000596842	retained_intron	FALSE	0.594128	0.594128	1.27316	1.32431	1.06581	0.781956	1.53209	-0.47712	0.0964527	-0.645019	-0.202891	-0.443435
UPF1	ENST00000596842	retained_intron	FALSE	0.594128	0.594128	1.27316	1.32431	1.06581	0.781956	1.53209	-0.47712	0.0964527	-0.645019	-0.202891	-0.443435
HIBADH	MSTRG.31949.19		TRUE	0.566584	1.55071	0.566584	0.636696	0.810043	0.71644	1.21163	1.30416	0.0673411	0.200991	0.619504	0.496364
DNAJC25	ENST00000447096	nonsense_mediated_decay	TRUE	0.562024	0.573497	1.36463	0.986165	0.562024	1.09052	3.63556	1.01445	2.92638	1.8954	0.945151	1.98043
EIF3I	ENST00000677640	nonsense_mediated_decay	TRUE	0.558595	1.44301	2.67464	1.70903	0.558595	2.04091	5.91388	1.53648	2.59088	1.78626	0.69516	2.13488
SRSF6	ENST00000483871	nonsense_mediated_decay	TRUE	0.555674	0.555674	1.98474	1.69306	1.20545	0.774453	11.9669	0.65281	1.74677	1.43784	1.02826	0.580811
QDPR	ENST00000507439	nonsense_mediated_decay	TRUE	0.535462	0.948285	1.36418	1.82717	0.535462	0.723405	1.80588	1.14177	1.47788	1.0382	0.660689	0.875791
UPF1	ENST00000600868	processed_transcript	TRUE	0.519374	0.68695	0.519374	1.41504	0.903674	0.641546	0.341034	-0.439161	4.07765	5.51664	-0.390622	4.05884
UPF1	ENST00000600868	processed_transcript	TRUE	0.519374	0.68695	0.519374	1.41504	0.903674	0.641546	0.341034	-0.439161	4.07765	5.51664	-0.390622	4.05884
RPS12	ENST00000484616	retained_intron	TRUE	0.516917	0.61501	1.95448	0.798366	0.516917	1.19265	19.4716	0.821883	1.82467	0.914763	0.435997	1.16674
SNHG29	ENST00000667979	lncRNA	FALSE	0.515425	1.29956	1.15796	0.745817	0.515425	1.10962	33.3523	1.92297	2.30492	1.07788	0.865465	1.83278
DHTKD1	MSTRG.3692.1			0.509949	0.653205	0.509949	1.13139	0.873785	1.01416	0.291171	-0.366541	-0.532657	-0.521822	-0.335361	-0.650168
TBRG1	ENST00000284290	nonsense_mediated_decay	TRUE	0.490799	0.745362	0.490799	0.624512	1.39248	0.835327	2.29646	1.74376	1.82199	2.18726	1.98246	1.83269
PPIA	ENST00000355968	protein_coding	FALSE	0.484218	1.00195	2.16027	1.27662	0.484218	1.33914	12.0952	1.12331	2.43585	1.10307	0.497519	1.64459
TUBB6	ENST00000591909	protein_coding	FALSE	0.461873	0.572003	1.34435	0.461873	0.725199	0.913242	11.7422	0.29507	1.16392	0.627029	0.797227	1.25917
DSTN	ENST00000474024	protein_coding	FALSE	0.415037	0.678525	0.415037	0.954517	1.19523	0.909575	2.49431	1.01426	0.210977	0.874178	1.22694	0.855739
ECI1	ENST00000566379	protein_coding	FALSE	0.413127	0.414964	0.510936	0.413127	1.48796	0.475848	8.2193	0.67487	0.591446	0.344556	1.68432	0.691045
HNRNPUL1	ENST00000595196	nonsense_mediated_decay	TRUE	0.407999	0.480243	0.551493	0.867616	0.407999	0.578524	17.6194	0.29952	0.630879	0.959147	0.360975	0.754736
UPF1	MSTRG.17783.6		FALSE	-0.0384202	0.316114	-0.0384202	0.779231	0.298991	0.0967687	1.18869	-0.750147	-1.27089	-1.17644	-0.976191	-1.1235
UPF1	MSTRG.17783.6		FALSE	-0.0384202	0.316114	-0.0384202	0.779231	0.298991	0.0967687	1.18869	-0.750147	-1.27089	-1.17644	-0.976191	-1.1235
LTO1	ENST00000279147	protein_coding	FALSE	0.40324	1.05783	0.40324	0.726705	0.403374	0.733847	6.61014	1.73061	1.03766	1.57698	0.772244	1.43507
UPF1	ENST00000600012	processed_transcript	TRUE	0.401127	0.660648	1.21161	0.401127	1.11485	1.39171	1.07426	-0.401129	0.156207	-1.55802	-0.141517	0.199496
UPF1	ENST00000599848	protein_coding	FALSE	-0.59198	-0.198916	0.277941	-0.193073	-0.59198	0.123537	4.61414	-1.27502	-0.864047	-2.16862	-1.83948	-1.09213
UPF1	ENST00000599848	protein_coding	FALSE	-0.59198	-0.198916	0.277941	-0.193073	-0.59198	0.123537	4.61414	-1.27502	-0.864047	-2.16862	-1.83948	-1.09213
UPF1	MSTRG.17783.8		FALSE	-0.893085	0.623348	-0.893085	1.81327	1.12338	0.654985	0.973601	-0.434825	-1.8357	-0.173955	-0.153294	-0.551972
UPF1	MSTRG.17783.8		FALSE	-0.893085	0.623348	-0.893085	1.81327	1.12338	0.654985	0.973601	-0.434825	-1.8357	-0.173955	-0.153294	-0.551972
UPF1	ENST00000600012	processed_transcript	TRUE	0.401127	0.660648	1.21161	0.401127	1.11485	1.39171	1.07426	-0.401129	0.156207	-1.55802	-0.141517	0.199496
RO60	MSTRG.2824.9		FALSE	0.392672	0.604071	0.392672	1.02616	1.1614	0.741238	0.907265	1.74206	-0.190984	0.310319	0.850956	0.143563
UPF1	ENST00000262803	protein_coding	FALSE	-3.08987	-0.414051	-3.08987	-2.93093	-1.47272	-2.3105	10.6167	-1.5065	-4.36139	-4.90022	-2.74387	-3.50061
UPF1	ENST00000262803	protein_coding	FALSE	-3.08987	-0.414051	-3.08987	-2.93093	-1.47272	-2.3105	10.6167	-1.5065	-4.36139	-4.90022	-2.74387	-3.50061
UPF1	MSTRG.17783.4		FALSE	-3.628	-0.768361	-3.08489	-3.628	-1.80735	-2.19325	1.4494	-3.23755	-4.48601	-9.71524	-7.3335	-6.94437
UPF1	MSTRG.17783.4		FALSE	-3.628	-0.768361	-3.08489	-3.628	-1.80735	-2.19325	1.4494	-3.23755	-4.48601	-9.71524	-7.3335	-6.94437
DESI2	ENST00000484738	processed_transcript	TRUE	0.392292	0.392292	1.31963	2.8883	1.44636	1.65358	1.565	-0.722312	-0.602861	0.910281	-0.463877	-0.0374869
HDLBP	ENST00000310931	protein_coding	FALSE	0.39045	0.39045	0.735176	0.675859	0.41601	0.443894	17.3035	0.449224	0.517533	0.332398	0.380154	0.264837
ECPAS	ENST00000684092	protein_coding	FALSE	0.380411	0.567934	1.60909	0.771181	0.380411	1.07244	1.18851	0.51515	1.39031	2.39385	0.31601	0.915769
CCDC25	ENST00000356537	protein_coding	FALSE	-0.13075	0.100269	-0.13075	0.405318	0.483482	-0.113722	6.12486	0.15108	0.406266	0.915694	0.669749	0.466091
SRP9	ENST00000366839	protein_coding	FALSE	0.368955	0.375178	0.467826	0.368955	0.381882	0.621756	14.8671	0.641302	0.871615	0.921034	0.782986	1.10977
PPIA	ENST00000489459	protein_coding	FALSE	0.366409	0.961089	1.52774	0.551678	0.366409	1.3757	9.5612	1.0722	1.5795	0.37627	0.368813	1.36268
UPF1	ENST00000594243	retained_intron	FALSE	0.366128	0.366128	1.33803	2.09046	0.76624	1.4692	1.1201	-0.674366	0.224339	0.139993	-0.493487	0.250675
CCDC25	ENST00000524084	nonsense_mediated_decay	FALSE	-3.70635	-1.61669	-3.70635	-1.29064	-3.38933	-1.01139	0.974831	-1.58284	-7.90784	-0.588153	-2.80437	-0.484773
UPF1	ENST00000594243	retained_intron	FALSE	0.366128	0.366128	1.33803	2.09046	0.76624	1.4692	1.1201	-0.674366	0.224339	0.139993	-0.493487	0.250675
NPM3	ENST00000474993	processed_transcript	TRUE	0.362284	0.809736	2.13051	1.64831	0.362284	1.39226	1.80859	0.892723	2.26176	1.50723	0.579757	1.68455
DNAJB6	MSTRG.33483.2		FALSE	0.356144	0.517524	0.874469	0.356144	0.374204	0.629162	0.929749	0.43937	2.48219	0.382366	0.406649	1.33962
SNRPA1	MSTRG.12474.7			-0.203872	-0.185355	0.508589	0.134093	0.242857	-0.203872	1.14074	-0.246996	0.55789	0.277932	1.86823	-0.0161537
SNRPA1	ENST00000560433	retained_intron	FALSE	-0.259691	0	-0.259691	-0.245411	0.294743	-0.193246	0.625951	-0.722646	-0.159028	-0.0520514	0.360176	-0.43419
SNRPA1	ENST00000254193	protein_coding	FALSE	-0.316331	-0.0859125	-0.166147	-0.110627	-0.0217582	-0.316331	46.5962	-0.191567	-0.0744289	0.0576048	0.0230163	-0.139497
SNRPA1	ENST00000560987	processed_transcript		-0.735727	0.132195	-0.735727	-0.635844	-0.0552589	0.430719	1.06485	0.0464685	-0.712037	-0.444169	-0.0164484	0.605893
SNRPA1	ENST00000561187	retained_intron	FALSE	-0.9855	0	-0.9855	0.49228	-0.471006	0.0154852	0.825388	-0.467326	-1.25668	0.733878	-0.423685	0.203265
SNRPA1	ENST00000560307	retained_intron		-2.20855	-0.120235	-2.20855	0.421533	-0.146526	0.600256	3.59802	-0.276016	-2.18111	0.48565	-0.102444	0.737252
INTS1	MSTRG.31670.35			0.35249	1.2607	0.802537	0.736966	0.35249	0.696106	2.66506	1.24391	0.929577	0.537103	0.31467	0.638746
AAR2	ENST00000320849	protein_coding	FALSE	0.346504	0.866939	1.42595	1.31018	0.346504	0.589834	4.58852	1.23787	1.66913	1.65429	0.509973	0.843458
TXNL4A	ENST00000592957	protein_coding	FALSE	-0.253358	-0.171001	-0.253358	-0.116525	0.00747789	-0.161747	23.0682	-0.0197203	0.0079259	0.0941893	0.047518	0.0851206
TXNL4A	ENST00000269601	protein_coding	FALSE	-0.269207	0.24234	-0.269207	0.098827	-0.0475196	0.104292	3.76094	0.39332	0.00296254	0.301626	-0.016759	0.348468
DNAJB6	ENST00000262177	protein_coding	FALSE	0.328575	0.712745	0.328575	0.50099	0.335659	0.552671	23.2345	0.619099	0.0638879	-0.0134049	0.359461	0.215048
TXNL4A	ENST00000588162	protein_coding	FALSE	-0.346761	-0.239812	-0.177021	-0.346761	0.014316	-0.095919	22.7966	-0.0855644	0.100139	-0.163537	0.0596169	0.147649
SOD1	ENST00000470944	processed_transcript	TRUE	0.32572	0.602077	0.815678	0.422603	0.675728	0.32572	1.24205	0.484742	0.670615	0.113873	0.48776	0.0411818
SNHG8	ENST00000654083	lncRNA	FALSE	0.316003	0.671858	1.37939	0.316003	0.68373	0.713275	0.59486	0.676287	1.94127	0.527965	0.549323	0.765125
TXNL4A	ENST00000591711	protein_coding	FALSE	-1.25096	-0.440066	0	-1.25096	-0.575312	-0.963474	0.761863	-0.487794	-1.75487	-1.02295	-2.08447	-0.775423
FBXO17	ENST00000292852	protein_coding	FALSE	0.30617	0.804862	0.30617	1.36401	0.33529	0.465825	13.2732	0.744409	0.720548	1.38736	0.550483	0.830724
FIS1	ENST00000473527	nonsense_mediated_decay	TRUE	0.294743	0.294743	1.93972	0.635367	0.91584	0.672048	0.780947	3.46353	1.80345	2.42508	1.55114	2.72872
SRA1	ENST00000602875	retained_intron	FALSE	-0.27119	0.486749	0.29956	-0.27119	-0.0211458	0.53774	1.06996	1.03447	0.737045	0.0469132	0.366233	0.928315
SRA1	ENST00000336283	protein_coding	FALSE	-0.368506	-0.242252	-0.299442	-0.368506	-0.123829	-0.148931	21.768	0.290393	0.145424	-0.0746593	0.218927	0.220325
SOD1	MSTRG.22879.2		TRUE	0.293846	0.953206	1.00599	1.28951	0.293846	0.822002	1.223	0.784787	0.870229	0.9811	0.110163	0.541078
UPF3B	ENST00000345865	protein_coding	FALSE	0.290386	0.290386	1.06206	0.421835	0.413254	0.656026	6.12036	0.716418	1.99963	1.14373	1.19566	1.6593
NUTF2	ENST00000219169	protein_coding	FALSE	-0.225585	-0.0596628	-0.225585	0.079592	0.0529777	-0.14355	45.7329	0.105652	-0.194719	0.0745704	0.0562129	0.00891517
NUTF2	MSTRG.13684.6		FALSE	-0.314213	-0.0394563	-0.314213	0	-0.0164411	0.0988958	3.19641	0.173866	-1.18988	-1.36999	0.0171783	0.220952
NUTF2	ENST00000568390	retained_intron	FALSE	-0.348106	-0.0881594	0.205836	-0.0209283	-0.348106	0.0331583	9.0541	0.08249	0.236658	-0.0141939	-0.358596	0.181604
NUTF2	ENST00000587481	retained_intron	FALSE	-0.417385	-0.417385	0.574129	0.221857	-0.0822577	-0.31034	0.904669	-0.222811	0.571354	0.209215	-0.0619374	-0.319504
NUTF2	ENST00000568233	retained_intron	FALSE	-1.23088	-0.410257	-0.322829	-1.23088	-0.36002	-0.20581	2.9471	-0.261882	-0.281684	-1.26159	-0.300552	-0.359944
UPF3B	ENST00000345865	protein_coding	FALSE	0.290386	0.290386	1.06206	0.421835	0.413254	0.656026	6.12036	0.716418	1.99963	1.14373	1.19566	1.6593
SAT1	ENST00000474223	retained_intron	FALSE	-0.350268	-0.350268	-0.206799	0.345527	-0.0423108	-0.265174	4.73879	-0.315355	0.10861	0.290461	-0.180273	-0.135831
SAT1	ENST00000379251	retained_intron	FALSE	-0.518584	0.372261	-0.442702	-0.518584	0.0493029	0.571282	1.21732	0.441281	-0.113376	-0.655052	-0.0797758	0.681107
SNHG29	ENST00000481898	lncRNA	FALSE	0.288431	0.81899	1.90962	1.37232	0.288431	0.566088	19.2393	1.45082	3.06032	1.70759	0.64724	1.27727
SAT1	ENST00000379253	retained_intron	FALSE	-0.623976	-0.623976	-0.138946	-0.461538	-0.452943	0.231498	2.57835	-0.545234	0.175391	-0.468239	-0.580529	0.424833
SAT1	ENST00000379270	protein_coding	FALSE	-1.05529	-0.651863	-1.05529	-0.35473	-0.173842	-0.229726	10.5702	-0.606491	-0.734541	-0.415104	-0.311701	-0.119281
SAT1	ENST00000487713	retained_intron	FALSE	-1.64291	1.12253	-0.537522	-0.0976108	0.219375	-1.64291	0.923612	1.0287	-0.235082	-0.733299	0.0834238	-1.40451
SAT1	ENST00000462639	retained_intron	FALSE	-1.66812	-1.66812	-0.429197	1.57854	0.0311056	0.536896	0.774148	-1.59757	-0.114403	5.37692	-0.0841616	0.657821
SAT1	ENST00000379254	protein_coding	FALSE	-1.89918	0.634537	-0.562344	0	-0.77396	-1.89918	0.454414	0.639251	-0.98483	-0.00562995	-0.955032	-4.5729
UQCRH	ENST00000496387	nonsense_mediated_decay	TRUE	0.278009	0.923884	1.72851	0.770438	0.278009	0.928925	18.0529	1.02902	1.72332	0.880255	0.243563	0.898459
UQCRH	ENST00000496387	nonsense_mediated_decay	TRUE	0.278009	0.923884	1.72851	0.770438	0.278009	0.928925	18.0529	1.02902	1.72332	0.880255	0.243563	0.898459
DNAJC25	MSTRG.36039.13		FALSE	-1.18308	-0.615336	0	-1.18308	-0.450661	0	0.0671667	-0.14344	2.71715	-0.149509	-0.876756	1.1127
DESI2	MSTRG.3491.9		FALSE	0.273475	0.273475	2.07276	1.42892	2.01313	1.7929	0.351582	-0.891746	-0.124205	-0.550596	0.0641226	0.0547581
PINX1	ENST00000519088	protein_coding	FALSE	0.269613	0.623422	0.314495	0.343984	0.269613	0.594724	4.43446	0.622898	0.559582	0.682888	0.905368	1.20293
ERP29	ENST00000455836	protein_coding	FALSE	0.265239	0.749401	2.13809	1.6607	0.265239	0.619082	5.24836	1.21517	2.56134	1.82012	0.521315	0.77794
DNAJC25	ENST00000313525	protein_coding	FALSE	-2.93103	-0.399332	-2.93103	-1.27442	-0.54419	-1.53099	2.15919	0.0455275	-1.36556	-0.253393	-0.186331	-0.609275
TUBB6	ENST00000417736	retained_intron	TRUE	0.256513	0.724514	1.22218	1.13776	0.256513	0.38654	3.10402	0.46647	1.05595	1.22738	0.322426	0.724385
EIF3I	ENST00000678689	protein_coding	FALSE	-0.165888	-0.0356934	-0.0754062	-0.165888	0.0172457	-0.0609382	70.8449	0.0238894	-0.148319	-0.0932439	0.122486	0.0355922
EIF3I	ENST00000677378	protein_coding	FALSE	-0.291478	-0.192028	-0.291478	-0.130879	0.0151373	-0.159358	56.8443	-0.127153	-0.372801	-0.0563343	0.115281	-0.0768488
EIF3I	ENST00000677711	protein_coding	FALSE	-0.46076	0.284615	-0.0749621	-0.46076	0.54034	0.0788914	4.43132	0.324128	-0.324049	-0.394972	0.633061	0.176743
EIF3I	ENST00000471486	retained_intron		-0.566315	0.294416	0.222723	0.0387245	0.127081	-0.566315	9.53647	0.376892	0.132962	0.121948	0.218616	-0.433836
EIF3I	ENST00000373586	protein_coding	FALSE	-1.43969	0	0.532733	-0.874469	-1.43969	0.273324	2.1643	-0.822505	6.85954	-3.14144	-1.34649	0.304726
EIF3I	ENST00000678162	protein_coding	FALSE	-1.66228	-0.515788	0	-0.471886	-1.66228	1.12883	2.59651	-0.52285	-0.768167	-0.396571	-1.53101	1.23383
NUBP2	ENST00000568834	nonsense_mediated_decay	TRUE	0.25469	0.274751	1.73873	0.692178	0.25469	1.11419	9.31384	0.475827	2.15049	0.372567	0.451688	1.49782
DNAJC25	MSTRG.36039.3		TRUE	0.248198	0.248198	0.834267	0.300091	1.16757	0.623095	0.585224	0.693511	2.38698	1.42107	1.456	1.49084
DESI2	MSTRG.3491.8		FALSE	0.24695	0.24695	1.23061	1.19689	1.38716	1.50666	0.279553	-0.858732	-0.5015	-0.677981	-0.543669	-0.209005
SRSF6	ENST00000662078	protein_coding	FALSE	-0.149169	-0.0949557	-0.118078	-0.0633699	-0.149169	-0.0694443	46.9936	0.012582	-0.35191	-0.303017	-0.300701	-0.268176
SRSF6	ENST00000671022	processed_transcript	FALSE	-1.05576	-1.05576	-0.920638	-0.464866	-0.845656	-0.680484	12.6912	-0.938729	-1.15521	-0.699341	-0.976102	-0.880766
RPL14	ENST00000416518	protein_coding	FALSE	0.231442	0.447239	2.06259	0.231442	0.835203	0.735632	17.5195	0.546411	1.90189	0.123607	0.815663	0.700304
QDPR	ENST00000281243	protein_coding	FALSE	-0.258496	-0.0983835	-0.258496	0.11549	0.0328393	-0.187832	10.3834	0.0666497	-0.125026	-0.861991	0.118858	-0.0229998
SNHG8	ENST00000665363	lncRNA	FALSE	0.225267	0.225267	0.585933	0.488539	0.423083	0.524806	4.06627	0.24273	1.19554	0.739535	0.286831	0.599502
QDPR	ENST00000505710	protein_coding	FALSE	-0.486625	-0.249313	-0.486625	0.366382	1.13313	0.0470851	0.311268	-0.0833977	-0.326114	-0.471557	1.58018	0.213682
QDPR	ENST00000508623	protein_coding	FALSE	-1.19745	-1.06469	0	1.70192	0.736966	-1.19745	0.235099	-0.836007	-0.448518	3.7852	0.780045	-1.17458
QDPR	ENST00000428702	protein_coding	FALSE	-2.56965	0.0201651	-0.622919	-2.56965	-1.10959	0.849617	1.00019	0.19834	-0.490611	-5.22511	-0.981348	1.00223
QDPR	MSTRG.26362.4		FALSE	-2.97058	0.191183	-0.030427	-2.97058	-0.242517	0.0558182	3.38326	0.370894	0.111423	-3.53157	-0.0977513	0.211121
CCDC25	ENST00000520202	nonsense_mediated_decay	TRUE	0.222498	0.597622	1.11072	0.222498	0.227876	0.416356	2.79829	0.684427	1.59217	0.726112	0.332476	0.991429
RPS12	ENST00000230050	protein_coding	FALSE	-0.0719404	-0.0128171	-0.0719404	-0.0305883	-0.0104024	-0.0243177	720.347	0.196856	-0.201461	0.0798439	-0.088444	-0.0431063
PKD1P4	MSTRG.12978.28		TRUE	0.2114	0.2114	0.536053	1.94292	0.240628	0.436928	0.460337	0.296464	2.88184	2.47068	0.238093	0.619048
FNTA	MSTRG.34038.16		TRUE	0.205183	0.768208	0.894257	0.205183	0.347013	0.513292	3.63585	0.902172	1.45032	0.920275	0.454136	0.537971
SNHG29	ENST00000481027	lncRNA	FALSE	-0.0721726	0.448894	0.211663	0.259776	0.165844	-0.0721726	34.778	1.04362	1.34049	0.590345	0.539955	0.65311
COX19	ENST00000344111	protein_coding	FALSE	0.199105	0.372373	0.836153	0.199105	0.32816	0.335389	4.76912	0.787272	1.84358	0.827647	0.784354	0.964238
SNHG29	ENST00000663781	lncRNA	FALSE	-0.189095	-0.189095	-0.0696393	0.0128979	0.0375246	0.0539273	156.91	0.45599	1.07522	0.343147	0.382403	0.769224
SNHG29	ENST00000660020	lncRNA	FALSE	-0.232036	0.620518	0.0707731	-0.232036	-0.074329	0.0488247	64.4833	1.28087	1.22397	0.100501	0.269817	0.760351
SNHG29	ENST00000483140	lncRNA	FALSE	-0.442722	0	-0.135995	-0.0565835	-0.442722	0.354992	7.59871	0.731082	1.03362	-8.33315	-0.0975545	1.03448
TMPO	ENST00000266732	protein_coding	FALSE	0.196222	0.196222	0.445938	0.349494	0.372831	0.320283	11.0633	-0.327966	-0.156829	-0.174638	0.0272506	0.0841026
SNHG29	ENST00000491009	lncRNA	FALSE	-0.709642	-0.709642	-0.144236	-0.152483	-0.102291	0.195551	8.47883	-0.0372949	0.975783	0.179711	0.234218	0.891715
SNHG29	ENST00000666215	lncRNA	FALSE	-0.736046	-0.154886	-0.0379678	0	-0.736046	-0.616671	4.10984	0.278772	0.241707	-1.92891	-0.38948	0.109214
SNHG29	ENST00000497774	retained_intron	FALSE	-1.05738	-1.05738	-0.451989	0.238787	-0.168298	-0.808469	9.84651	-0.415589	0.679391	1.05363	0.176321	-0.087868
SNHG29	ENST00000654778	lncRNA	FALSE	-1.10005	-0.532527	-1.10005	0	-0.39363	-1.01751	10.3561	0.100954	0.0366784	0.0516274	-0.0199422	-0.295158
UPF3A	MSTRG.9701.9		TRUE	0.176323	0.948601	0.195348	0.415037	0.863938	0.176323	0.178243	2.08507	0.415105	1.97299	1.76917	1.78479
SNHG29	ENST00000580180	lncRNA	FALSE	-1.57771	-0.52762	-1.57771	-0.526031	-0.248397	-0.485507	26.287	0.118469	-0.43265	-0.198001	0.100314	0.244283
UPF3A	MSTRG.9701.9		TRUE	0.176323	0.948601	0.195348	0.415037	0.863938	0.176323	0.178243	2.08507	0.415105	1.97299	1.76917	1.78479
UPF1	MSTRG.17783.11		FALSE	0.176125	0.176125	0.848766	1.25838	0.944811	1.24521	0.70556	-0.864734	-0.448066	-0.687184	-0.336185	0.0243357
UPF1	MSTRG.17783.11		FALSE	0.176125	0.176125	0.848766	1.25838	0.944811	1.24521	0.70556	-0.864734	-0.448066	-0.687184	-0.336185	0.0243357
ECPAS	MSTRG.36033.24		TRUE	0.173065	1.40836	0.933116	0.389089	0.401173	0.173065	2.11614	1.33677	0.768781	0.325953	0.360309	0.00177171
DHTKD1	ENST00000437298	protein_coding	FALSE	-0.501114	-0.501114	1.6329	1.26274	0.845471	1.18714	0.354575	-1.5268	0.587075	-0.43865	-0.327904	-0.76403
DHTKD1	ENST00000415935	protein_coding	FALSE	-0.545968	0.854365	3.37557	1.38971	-0.545968	-0.0247446	0.70005	-0.171932	2.11995	-0.0928818	-4.31778	-1.68538
DHTKD1	ENST00000263035	protein_coding	FALSE	-1.00269	-0.314025	-1.00269	-0.807444	-0.711541	-0.66636	3.98759	-1.33923	-1.97449	-2.48748	-1.91825	-2.35638
UPF3A	MSTRG.9701.23		FALSE	0.156146	0.774847	0.156146	1.02315	1.35153	0.447583	0.605804	1.21773	0.506662	1.59768	1.64168	0.678386
DHTKD1	MSTRG.3692.6		FALSE	-1.621	0.469015	-1.621	-0.617039	0.604162	0.211817	0.341721	-0.534007	-2.4216	-2.08393	-0.619805	-1.42376
DHTKD1	ENST00000479283	retained_intron	FALSE	-2.15812	0.0914948	-1.81421	1.53439	0.729089	-2.15812	0.261005	-0.990034	-4.57333	4.69291	-0.32131	-4.27305
UPF3A	MSTRG.9701.23		FALSE	0.156146	0.774847	0.156146	1.02315	1.35153	0.447583	0.605804	1.21773	0.506662	1.59768	1.64168	0.678386
UPF1	MSTRG.17783.10		FALSE	0.152192	0.152192	0.551654	0.821339	0.316535	1.24153	0.999107	-0.890065	-0.658585	-1.10766	-0.923381	0.031419
TBRG1	ENST00000531667	protein_coding	FALSE	-0.369548	-0.158906	-0.12198	0.948029	0.353866	-0.369548	1.70858	0.776857	1.32129	2.26842	0.972302	0.567124
TBRG1	ENST00000452080	processed_transcript	FALSE	-0.452859	-0.179382	0.0842084	-0.335025	-0.452859	0.202741	4.07975	0.824565	1.44695	1.19678	0.165858	1.23841
CNPY3	MSTRG.30487.5		TRUE	-0.0534393	0.372229	0.824386	0.575312	-0.0534393	0.405901	0.75649	0.503321	1.14155	1.03222	0.203166	0.704678
TBRG1	ENST00000441174	protein_coding	FALSE	-0.940709	-0.34115	-0.940709	0.565563	-0.289178	0.263034	0.606402	0.609564	0.370014	1.85106	0.304885	1.25168
TBRG1	ENST00000491010	retained_intron	FALSE	-1.46641	-0.871844	-0.973305	-1.46641	-0.373259	-0.801848	0.137279	-0.0677996	-0.528659	-0.0100565	0.224558	0.130095
DHTKD1	ENST00000465617	processed_transcript	TRUE	-0.0617434	-0.0617434	2.13406	0.497721	2.49298	0.809593	0.336989	-1.02231	1.04534	-1.04703	1.13618	-0.926045
TBRG1	MSTRG.6880.14		FALSE	-1.63334	-1.11565	-1.63334	-1.43168	-0.0408534	-1.10394	0.412281	0.0112893	-0.275423	0.136332	0.563991	-0.0633653
UPF1	MSTRG.17783.10		FALSE	0.152192	0.152192	0.551654	0.821339	0.316535	1.24153	0.999107	-0.890065	-0.658585	-1.10766	-0.923381	0.031419
SMG1	ENST00000446231	protein_coding	FALSE	0.140834	0.140834	0.569416	0.3109	0.500132	0.555056	7.54471	0.347198	1.48616	1.07844	0.637236	1.11909
PPIA	ENST00000468812	protein_coding	FALSE	-0.069304	0.0166702	-0.069304	-0.0301604	-0.0219113	-0.036944	320.034	0.129681	-0.207629	-0.202905	-0.0130719	-0.0487978
PPIA	ENST00000451562	protein_coding	FALSE	-0.490928	-0.490928	-0.249599	-0.157921	0.000506209	-0.176804	67.6874	-0.362656	-0.387728	-0.335291	0.0101575	-0.193556
PPIA	ENST00000481437	retained_intron	FALSE	-1.34717	0	0.828813	-1.34717	-0.727991	-0.0931094	6.09095	0.146386	0.697533	-1.54619	-0.638437	-0.273652
CHP1	ENST00000560784	nonsense_mediated_decay	TRUE	0.133099	0.133099	0.662685	1.68306	0.704582	0.749001	2.18579	0.42537	0.442033	1.81199	0.86668	0.885449
UPF1	ENST00000598471	processed_transcript	TRUE	-0.0623617	0.0286828	1.62092	2.18269	-0.0623617	2.79355	0.870941	-1.02485	0.409184	0.23851	-1.31893	1.89529
UPF1	ENST00000598471	processed_transcript	TRUE	-0.0623617	0.0286828	1.62092	2.18269	-0.0623617	2.79355	0.870941	-1.02485	0.409184	0.23851	-1.31893	1.89529
TUBB6	ENST00000586653	protein_coding	FALSE	-0.218265	-0.218265	-0.212806	0.44313	0	0.249409	1.29293	-0.545686	-0.411249	0.637185	0.713109	0.644049
TUBB6	ENST00000317702	protein_coding	FALSE	-0.487207	0.0191176	-0.487207	-0.466091	0.000357368	-0.145716	28.2661	-0.265404	-0.656882	-0.290604	0.0700728	0.212658
TUBB6	ENST00000590693	protein_coding	FALSE	-0.552002	-0.00239501	-0.552002	-0.437153	0.0633892	-0.245837	35.7075	-0.288121	-0.722229	-0.263984	0.128658	0.0721665
TUBB6	ENST00000590967	protein_coding	FALSE	-0.573839	-0.165059	-0.573839	-0.0768936	0.466035	0.774481	2.50812	-0.428278	-0.706931	0.101817	0.504233	1.12969
TUBB6	ENST00000587204	retained_intron	FALSE	-0.778574	-0.157799	-0.443892	0.429698	-0.778574	-0.450025	19.0475	-0.426466	-0.603279	0.562967	-0.69478	-0.0865328
CNPY3	MSTRG.30487.1		TRUE	0.128438	0.344133	0.325638	0.128438	0.199444	0.384169	0.710969	0.469217	0.675148	0.325515	0.345695	0.664362
DSTN	ENST00000246069	protein_coding	FALSE	-0.25891	0.0254086	-0.25891	1.14885	-0.0499067	-0.185809	23.7157	0.33964	-0.44623	1.04728	-0.0097524	-0.288386
DSTN	MSTRG.21917.2		FALSE	-0.497133	-0.109554	0.194663	-0.497133	-0.047515	0.0313072	30.7835	0.236099	-0.0525719	-0.553407	-0.00293435	-0.0868658
SRP9	ENST00000619790	protein_coding	FALSE	0.111616	0.111616	0.939289	0.626535	0.468616	1.12565	11.1002	0.384393	1.2891	1.18395	0.879973	1.62068
ECI1	MSTRG.12639.17		FALSE	-0.167206	-0.167206	0	0.269683	0.208072	0.416457	0.708581	0.11742	-0.310206	0.215523	0.316083	0.645495
ECI1	ENST00000563447	retained_intron	FALSE	-0.289507	-0.227024	0.268315	-0.289507	0.314008	0.0711488	1.98171	0.0609922	0.327957	-0.359119	0.687754	0.294309
ECI1	ENST00000301729	protein_coding	FALSE	-0.318763	0.0293838	0.214416	-0.318763	0.194222	0.17148	3.58772	0.305233	0.35855	-0.366653	0.537971	0.408985
ECI1	MSTRG.12639.9		FALSE	-0.37225	-0.0415829	-0.37225	0.039107	-0.125972	-0.094665	21.5557	0.231821	-0.297149	-0.0262424	0.129317	0.133744
ECI1	MSTRG.12639.16		FALSE	-0.406964	-0.406964	0.590855	-0.0919402	-0.324622	0.0191088	1.10085	-0.0883886	0.637468	-0.173658	0.146911	0.558409
ECI1	ENST00000561688	retained_intron	FALSE	-0.675857	-0.675857	0.534062	0.319636	0.053389	-0.629536	1.59881	-0.375576	0.590233	0.245984	0.282577	-0.368985
ECI1	ENST00000562238	protein_coding	FALSE	-2.07581	-0.0738484	-0.132984	-2.07581	-0.683147	-0.209884	5.33862	0.197427	-0.0458146	-2.19774	-0.404006	0.00552634
SMG7	MSTRG.2749.1		TRUE	-0.0687128	0.414396	-0.0687128	0	0	0.314553	0.516367	0.838809	0.410273	0.167392	0.325957	0.781588
DESI2	MSTRG.3491.5		TRUE	0.104741	0.196096	1.42799	0.104741	0.720419	0.296718	0.398819	-0.912799	-0.37121	-1.76442	-1.16373	-1.36785
HNRNPUL1	MSTRG.18246.46		FALSE	-0.22741	-0.167457	0.0444919	-0.22741	0.493452	-0.152875	1.34673	-0.296873	0.118756	-0.140231	0.456615	0.0310272
FNTA	MSTRG.34038.23		TRUE	-0.0731105	0.519588	0.525256	-0.0731105	0	1.17988	1.02498	0.729586	1.11495	0.421436	0.119285	1.1507
HNRNPUL1	MSTRG.18246.35		FALSE	-0.307667	-0.156016	0.098085	0.151309	0.111031	-0.307667	1.36841	-0.28962	0.170793	0.231699	0.0503541	-0.130342
HNRNPUL1	ENST00000392006	protein_coding	FALSE	-0.425561	-0.143665	-0.425561	-0.166209	-0.00541953	-0.248204	47.3304	-0.303103	-0.347371	-0.075971	-0.0717909	-0.0746098
HNRNPUL1	ENST00000352456	protein_coding	FALSE	-0.694433	-0.287151	-0.694433	0.165458	0.447138	0.38103	6.2533	-0.46411	-0.611011	0.257187	0.290052	0.567268
HNRNPUL1	ENST00000599614	protein_coding	FALSE	-0.722466	0	0.373201	-0.722466	0	0	2.00588	-2.02e-05	0.441049	-1.95232	-5.33668	-5.43318
HNRNPUL1	ENST00000263367	protein_coding	FALSE	-0.962403	0.561879	-0.488471	-0.962403	1.22033	-0.0172367	2.56574	0.391193	-0.407128	-0.861294	1.22758	0.14999
HNRNPUL1	MSTRG.18246.38		FALSE	-0.984893	0.577363	-0.984893	-0.721079	1.46467	-0.320724	3.20548	0.443879	-0.883844	-0.604711	1.44773	-0.136821
HNRNPUL1	ENST00000599521	retained_intron		-1.0652	-0.522247	-0.0893158	0.695479	-1.0652	0.0838137	2.04722	-0.677403	-0.0135504	0.779849	-1.15445	0.253072
HNRNPUL1	ENST00000597725	protein_coding	FALSE	-1.96525	-0.523562	1.23394	-1.96525	-0.88881	-0.0616668	8.2492	-0.765796	1.29945	-1.85613	-0.872241	0.12091
ANXA11	MSTRG.4449.3			0.104376	0.104376	0.155506	0.69469	0.424974	0.185655	1.30379	0.0436178	0.0389053	0.697799	0.462982	-0.022275
RPL14	ENST00000435633	nonsense_mediated_decay	TRUE	-0.083416	0.0976108	0	0	0	-0.083416	4.69776	0.397408	-0.479959	-0.106066	0.0944785	-0.124356
LTO1	ENST00000544096	retained_intron		-0.520225	-0.263845	-0.246979	-0.452118	-0.0860282	-0.520225	0.984173	0.413016	0.387205	0.385614	0.274934	0.186627
LTO1	ENST00000539414	protein_coding	FALSE	-0.565966	-0.470709	0.721506	-0.432131	-0.154585	-0.565966	1.04481	0.182415	1.11141	0.444665	0.211127	0.135162
TMPO	MSTRG.8381.5		TRUE	-0.105386	0.110277	-0.0731347	-0.0720795	-0.105386	0.508855	2.21938	-0.410758	-0.674029	-0.580502	-0.435632	0.267021
LTO1	ENST00000542341	protein_coding	FALSE	-0.851077	-0.799066	-0.730381	-0.851077	0.0115597	-0.62165	2.03283	-0.121315	-0.0239265	0.0148619	0.37436	0.0894666
LTO1	MSTRG.6112.4			-0.914078	-0.914078	-0.0338147	-0.606624	-0.12276	-0.468477	0.375986	-0.228781	0.613926	0.228362	0.248661	0.231364
LTO1	ENST00000537324	processed_transcript		-0.955818	-0.824795	-0.205301	0.551179	-0.117686	-0.955818	1.16001	-0.138537	0.505889	1.39847	0.241704	-0.251889
MKI67	MSTRG.5009.7		TRUE	-0.124447	-0.124447	0.699027	0.882317	0	0.108125	0.576245	-0.65802	0.398155	1.02038	-0.00627007	0.0876115
LTO1	MSTRG.6112.15			-1.40944	-0.830936	-1.40944	-0.344755	-0.327771	0.874981	0.576642	-0.122886	-0.627359	0.547139	0.0513605	1.54727
LTO1	ENST00000537272	protein_coding	FALSE	-1.51281	0.0565835	0.182421	-1.51281	0	0	0.238584	3.13072	0.794466	-0.610915	0.745854	-4.01312
LTO1	MSTRG.6112.18			-2.22754	-0.559556	-2.22754	-0.142406	0.238978	-0.261894	0.563315	0.107928	-2.07228	0.694234	0.592799	0.453072
GBA	ENST00000368373	protein_coding	FALSE	0.0809728	0.45475	0.440972	0.846025	0.0809728	0.142858	12.0355	1.15954	0.519458	0.456877	0.302517	0.185632
SRSF6	MSTRG.22254.1		TRUE	0.0782896	0.0782896	0.430516	0.545434	0.14605	0.19867	2.74919	0.178668	0.193729	0.302216	-0.0181544	0.00420185
RO60	ENST00000469214	retained_intron		-0.0983717	0.17983	0.787853	-0.0983717	0.200994	0.319279	2.194	-0.232267	0.305571	-0.800613	-0.161761	-0.294337
RO60	ENST00000415442	protein_coding	FALSE	-0.27258	-0.0842597	0.774357	0.0280364	-0.27258	1.00527	2.11765	-0.470272	0.168955	-0.68512	-0.522345	0.49806
RO60	ENST00000367441	protein_coding	FALSE	-0.281106	0.0550801	-0.281106	0.178492	0.00764154	0.0379358	8.72564	-0.36341	-0.828893	-0.491204	-0.328063	-0.525016
RO60	MSTRG.2824.7		FALSE	-0.400538	0.112475	0	-0.400538	-0.0151267	-0.233543	0.469963	-0.28344	0.744034	-1.3996	-0.358271	-0.793476
RO60	ENST00000460715	processed_transcript	FALSE	-0.602578	0.41734	0.303513	-0.602578	0.536053	0	0.349306	-0.0122664	-0.215561	-1.23904	0.603345	-0.466522
RO60	ENST00000400968	protein_coding	FALSE	-0.61977	-0.0951278	-0.0240778	-0.61977	-0.443284	-0.33214	4.00618	-0.519172	-0.591289	-1.2995	-0.788179	-0.895477
RO60	ENST00000506303	protein_coding	FALSE	-0.879706	-0.879706	0.261343	0.361496	0.205277	0	0.438774	-1.4869	-0.268273	-0.307923	-0.110264	2.34001
RO60	ENST00000432079	protein_coding	FALSE	-1.64834	-0.0721726	-1.28157	-1.64834	0.0534051	-0.147699	0.971413	-0.478411	-1.75535	-2.25285	-0.256287	-0.672508
SNRPA1	ENST00000558036	retained_intron	TRUE	-0.124837	0	0.451048	0.0473057	-0.0758538	-0.124837	0.816248	-0.365351	0.526165	0.177507	-0.0369162	0.0696672
CAPZA1	ENST00000485542	processed_transcript	FALSE	0.0715988	0.0715988	1.86595	1.54226	1.42484	0.784098	2.27399	-0.259994	0.958408	0.344915	0.851147	-0.223586
SMG7	ENST00000347615	protein_coding	FALSE	0.0653125	0.21459	0.35402	0.362303	0.414594	0.0653125	8.91706	0.669418	0.890388	0.846578	0.712887	0.571971
SOD1	ENST00000476106	processed_transcript	TRUE	-0.133223	-0.0211831	1.56167	0.00792357	-0.133223	0.31366	8.21128	-0.136529	1.39446	-0.286092	-0.281952	0.0152829
DESI2	ENST00000418162	protein_coding	FALSE	-0.356185	1.41864	3.06297	1.48728	-0.356185	1.2076	0.386481	0.744176	1.29826	-0.150182	-2.24878	-0.473924
DESI2	ENST00000302550	protein_coding	FALSE	-0.758696	-0.0769066	-0.549618	-0.758696	-0.522306	-0.719994	7.24248	-1.22533	-2.40535	-2.58495	-2.43125	-2.42584
ECPAS	MSTRG.36033.16		TRUE	-0.137791	-0.0909933	0.317576	0.118785	-0.137791	0.0429932	6.71588	-0.153132	0.133575	0.0568143	-0.198372	-0.11008
DESI2	ENST00000263831	protein_coding	FALSE	-2.29768	-0.343145	-2.29768	0.775452	-0.846896	-0.941233	0.535491	-1.46234	-6.35598	-1.21417	-2.69459	-2.5062
CAPZA1	MSTRG.1816.1		FALSE	0.0619073	0.240105	0.383542	0.0619073	0.0850815	0.414058	1.95298	-0.131937	-0.516064	-1.12765	-0.517377	-0.594275
UPF1	ENST00000601689	retained_intron	TRUE	0.0574419	0.736541	2.75987	2.10584	0.0574419	0.888839	0.996367	-0.277319	1.85184	0.194751	-1.15119	-0.346432
UPF1	ENST00000601689	retained_intron	TRUE	0.0574419	0.736541	2.75987	2.10584	0.0574419	0.888839	0.996367	-0.277319	1.85184	0.194751	-1.15119	-0.346432
HDLBP	MSTRG.21688.11			-0.0361446	0	0.681664	0.112658	-0.0361446	-0.0321804	2.03433	-0.166989	0.462327	-0.228688	-0.0756912	-0.201121
HDLBP	ENST00000467435	retained_intron		-0.209827	-0.0143553	0.656878	0.146221	-0.209827	-0.163499	1.6346	0.0378716	0.652377	-0.0482151	-0.252584	-0.645449
HDLBP	ENST00000422933	protein_coding	FALSE	-0.23327	0	1.17845	0.609416	-0.23327	0	1.60539	-0.0209989	1.28002	0.273488	-0.285192	-0.10603
HDLBP	MSTRG.21688.8			-0.278251	-0.189034	0	-0.278251	0	0.736966	1.59279	-1.12405	-0.0558657	-0.62064	0.0170297	1.78364
HDLBP	ENST00000391976	protein_coding	FALSE	-0.338569	-0.0401361	-0.338569	-0.174014	-0.152248	-0.145389	73.5213	0.0156273	-0.554843	-0.517802	-0.184152	-0.315244
HDLBP	ENST00000479169	retained_intron	FALSE	-0.353826	-0.353826	0.0703893	0	-0.2429	-0.169555	2.03482	-0.295312	-0.109908	-0.494193	-0.26151	-0.367844
FNTA	MSTRG.34038.12		TRUE	-0.151781	0.483456	0	0	0.826464	-0.151781	0.266661	0.689493	-1.91838	0.61761	0.769575	-0.141525
HDLBP	ENST00000471294	processed_transcript		-0.449389	-0.449389	0.599395	-0.232081	0.299886	-0.269321	3.12545	-0.375465	0.372385	-0.587525	0.267052	-0.456717
HDLBP	ENST00000427487	protein_coding	FALSE	-0.477871	-0.477871	-0.324793	0.568447	0.188267	0.0578892	3.56161	-0.427095	-0.546095	0.205165	0.158585	-0.134845
HDLBP	ENST00000425989	protein_coding	FALSE	-0.793247	-0.223364	-0.553254	0.00459457	-0.793247	0.109192	3.70648	-0.187042	-0.779574	-0.338266	-0.825941	-0.0800208
SNHG29	ENST00000475947	lncRNA	TRUE	-0.162488	0.213342	0.521523	-0.0924462	-0.162488	0.229674	25.3506	0.839433	1.67666	0.236834	0.190885	0.961198
ARMC7	ENST00000245543	protein_coding	FALSE	0.0506846	0.810613	0.0506846	0.352182	1.01584	0.205984	4.00531	1.50012	0.598136	0.633075	1.71465	0.674476
DNAJB6	ENST00000487480	retained_intron	TRUE	-0.167767	-0.0658021	0.0366948	0.355659	0	-0.167767	0.764227	-0.393909	-0.229975	-0.163397	-0.365367	-0.501314
ECPAS	MSTRG.36033.14		FALSE	-0.0697511	0	0.669128	0.748205	-0.0697511	0.520192	0.806943	-0.018564	0.461699	0.681404	-0.136629	0.391229
HIBADH	MSTRG.31949.15		TRUE	-0.169925	-0.169925	0	0.367371	1.06817	0.182864	0.28579	-0.432982	-2.20544	2.63981	0.887212	-0.0652557
ECPAS	ENST00000465499	processed_transcript	FALSE	-0.193019	0.356508	0.516015	0.157447	-0.193019	-0.177396	0.705093	0.317668	0.749008	0.0959713	-0.281338	-0.314135
ECPAS	MSTRG.36033.11		FALSE	-0.265312	-0.265312	-0.177828	0.164041	-0.0383734	0.257545	8.72016	-0.321404	-0.305965	0.110222	-0.123961	0.133159
ECPAS	ENST00000602447	protein_coding	FALSE	-0.385084	-0.0302396	0	-0.385084	0.0256797	0.270462	2.23039	-0.0955117	-4.93967	-0.444459	-0.0755757	0.153483
ECPAS	MSTRG.36033.28		FALSE	-0.571567	0.179634	-0.571567	0.0100188	-0.0176587	0.204776	1.27725	0.147965	-0.729122	-0.0450504	-0.0882851	0.0485054
ECPAS	MSTRG.36033.15		FALSE	-0.579799	0.369142	-0.374745	-0.107449	0.0423511	-0.579799	11.2508	0.288377	-0.549522	-0.179899	-0.0232137	-0.714171
ECPAS	MSTRG.36033.21		FALSE	-0.654363	0.047929	-0.654363	0.163986	0.280335	-0.355678	2.59375	-0.0202341	-0.811295	0.0992051	0.17856	-0.488258
ECPAS	MSTRG.36033.26		FALSE	-0.696876	0.193246	-0.0438321	-0.696876	0.0499075	-0.205361	1.45162	5.15353	-0.250174	-0.762925	-0.00348744	-0.398238
CHP1	ENST00000560411	nonsense_mediated_decay	TRUE	-0.173536	1.58394	-0.173536	0.0209162	1.19325	0.839078	1.85343	1.90083	-0.40382	0.163043	2.7398	0.885226
ECPAS	MSTRG.36033.25		FALSE	-0.903038	-0.903038	0	-0.387797	0.343263	0.198591	0.695619	-0.934775	1.49917	-0.408984	0.266445	0.0570247
ECPAS	MSTRG.36033.23		FALSE	-0.917345	-0.379065	-0.514801	-0.725991	-0.917345	0.216927	1.20036	-0.451991	-0.659987	-0.772215	-0.968387	0.105627
ECPAS	MSTRG.36033.5		FALSE	-0.948601	-0.553003	1.42761	-0.948601	-0.297681	0.176323	0.629238	-0.629821	1.26808	-2.52372	-0.430353	0.896353
SNHG15	ENST00000578968	lncRNA	TRUE	0.0495666	0.273523	0.502863	0.0495666	0.181845	0.40763	14.0238	0.81959	2.33081	0.151449	0.576549	1.20658
HDLBP	MSTRG.21688.7			0.0493036	0.174555	0.0493036	0.163586	0.0709457	0.053465	21.9821	0.22656	-0.16666	-0.175199	0.0358162	-0.128323
CROCCP2	MSTRG.370.12		TRUE	0.0431679	0.619804	0.85536	0.269607	0.0431679	0.560643	0.156816	1.99749	2.91532	1.27064	0.644557	1.27451
SRP9	ENST00000304786	protein_coding	FALSE	-0.213317	0.00173587	-0.199501	-0.112693	-0.0576744	-0.213317	91.9377	0.271198	0.197411	0.440776	0.332702	0.276873
SRP9	MSTRG.3273.1		FALSE	-0.599598	-0.560613	-0.31982	-0.599598	-0.225524	-0.343617	2.65938	-0.292059	0.0742866	-0.0427993	0.1628	0.146085
SRP9	ENST00000650651	protein_coding	FALSE	-0.788081	-0.788081	-0.108182	-0.576668	-0.0689269	-0.217977	2.2502	-0.50405	0.272261	-0.0237116	0.292039	0.282174
SRP9	ENST00000651653	retained_intron	FALSE	-1.03053	-0.742091	-0.169419	-0.253532	-0.794979	-1.03053	5.22912	-0.46812	0.210164	0.292081	-0.400142	-0.536307
SNRPA1	MSTRG.12474.5		TRUE	-0.192645	0	-0.0531113	0.265239	0.499102	-0.192645	0.728172	-0.270752	0.0334238	0.420342	0.574172	0.00188113
NPM3	ENST00000370110	protein_coding	FALSE	-0.479621	-0.0633359	-0.479621	0.103728	-0.34745	-0.104112	18.6955	0.00881101	-0.276538	0.001329	-0.0375069	0.19322
PKD1P4	MSTRG.12978.21		TRUE	-0.195559	-0.194069	-0.195559	0.315173	0.193768	0.799592	1.06277	-0.141546	0.683246	0.650191	0.213477	0.998911
NPM3	ENST00000468544	processed_transcript	FALSE	-1.12238	-0.132894	0.13002	-1.12238	0.0325387	0.438464	3.27442	0.0347593	0.31468	-1.15239	0.337016	0.702032
GADD45A	ENST00000370986	protein_coding	FALSE	0.0392722	0.0865641	0.235906	0.115622	0.0392722	0.171163	32.9205	0.697107	1.73842	1.38718	0.216537	0.783239
RO60	MSTRG.2824.2		FALSE	0.0392061	0.112841	0.968693	0.196116	0.0392061	0.24492	0.743984	-0.310481	0.405423	-0.46536	-0.331668	-0.277742
ATF3	ENST00000341491	protein_coding	FALSE	0.0369921	0.140401	1.13662	0.0369921	0.284178	0.119737	2.96469	0.677113	2.0454	0.427807	0.501543	0.0898722
DNAJB6	ENST00000486247	retained_intron	FALSE	-0.130931	-0.00433894	0.0995357	0.356144	0.0931094	-0.130931	0.854459	-0.0672307	-0.18475	0.212877	0.470849	-0.472148
FNTA	ENST00000529687	protein_coding	TRUE	-0.20027	0.0613473	-0.151309	0.39459	-0.0249944	-0.20027	0.617032	0.24059	0.457163	1.07533	0.0545357	-0.156746
DNAJB6	ENST00000439402	protein_coding	FALSE	-0.373397	0	0	1.45779	-0.373397	0.0473057	0.647844	-0.52223	0.137262	0.9217	-0.285685	0.269077
TXNL4A	ENST00000586825	nonsense_mediated_decay	TRUE	-0.215772	0.586019	0.497466	-0.215772	0.369305	0.346878	4.46894	0.743155	0.75654	0.0297395	0.405237	0.578511
DNAJB6	ENST00000412557	protein_coding	FALSE	-0.522725	0	0	0.563404	0	-0.522725	0.637519	-0.0954909	0.179678	0.0326932	0.213791	-0.887702
DNAJB6	ENST00000486083	processed_transcript		-0.526546	-0.481251	-0.179763	0.265369	-0.526546	-0.284453	2.8812	-0.560362	-0.445009	-0.239041	-0.503369	-0.610661
DNAJB6	ENST00000417758	protein_coding	FALSE	-0.656878	-0.338912	-0.082274	1.27302	0	-0.656878	1.01446	-0.418509	-0.338109	0.732027	0.235952	-1.31265
RACK1	ENST00000513060	retained_intron	TRUE	-0.219966	-0.219966	0.239555	0.190769	-0.0832235	0.0621217	12.5795	-0.119218	0.0770092	-0.0179343	-0.148996	-0.0100164
DNAJB6	ENST00000429029	protein_coding	FALSE	-1.00813	-0.477965	-1.00813	-0.582969	-0.708361	-0.524523	21.2985	-0.575328	-1.27115	-1.09851	-0.678567	-0.857866
DNAJB6	MSTRG.33483.12			-2.55557	-0.701168	0.411426	-0.849238	-2.55557	-0.14812	2.49397	-0.778142	5.69486	-1.34037	-2.44914	-0.486707
TUBB6	ENST00000586810	nonsense_mediated_decay	TRUE	0.0353909	0.435933	0.606658	0.333424	0.153623	0.0353909	1.93047	0.182215	0.430561	0.651614	0.195066	0.384314
ANXA11	ENST00000372231	protein_coding	FALSE	0.0325189	0.0325189	0.731769	0.291	0.632581	0.59339	1.75125	-0.0241473	0.61886	0.291348	0.598521	0.430643
INTS1	ENST00000496988	processed_transcript	FALSE	-0.117716	-0.0269803	-0.11609	-0.117716	-0.0650782	0.142233	5.41125	-0.0318713	-0.0339257	-0.311639	-0.100397	0.0784055
INTS1	ENST00000404767	protein_coding	FALSE	-0.163528	-0.0162026	-0.163528	-0.0375629	-0.0805892	-0.0670705	44.5561	-0.0325083	-0.0449729	-0.23769	-0.116805	-0.124573
INTS1	ENST00000468115	retained_intron	FALSE	-0.197542	-0.197542	0.289111	0.0574528	0.00243083	0.101776	3.81905	-0.207181	0.407163	-0.137719	-0.039034	0.0403072
RPS15A	ENST00000576008	nonsense_mediated_decay	TRUE	-0.238985	0.271644	0.654311	-0.238985	0.133125	0.0872803	9.75448	0.385438	0.308345	-0.1844	0.145501	-0.00675297
INTS1	MSTRG.31670.36			-0.342004	0	0.598965	-0.342004	0.374872	0.0663788	1.03766	0.152756	0.697251	-0.531189	0.329634	0.00665702
INTS1	ENST00000482994	retained_intron		-0.42862	0.380822	0.911131	0.738437	-0.161665	-0.42862	1.10113	0.368926	0.965493	0.544455	-0.157971	-0.481591
INTS1	ENST00000479671	retained_intron		-0.468769	-0.468769	-0.0606021	0.723776	0.0484881	-0.204255	2.48359	-0.478194	0.123289	0.54308	0.00254455	-0.233569
INTS1	ENST00000493446	processed_transcript		-0.685891	0.0640534	-0.685891	-0.0849815	0.0445974	-0.186359	2.14505	0.0539994	-0.594976	-0.282841	-0.00353336	-0.246425
INTS1	ENST00000483196	protein_coding	FALSE	-1.47335	0.00375702	0.495392	-1.47335	0.368252	0.229743	1.87932	-0.00632729	0.640926	-1.93867	0.289316	0.1777
SMG7	ENST00000367537	protein_coding	FALSE	0.0292201	0.0292201	0.776806	1.7852	0.363638	0.996198	0.778705	0.511254	2.62392	2.77465	1.94439	1.47115
AAR2	ENST00000373932	protein_coding	FALSE	-0.322437	-0.258807	1.05445	-0.322437	0.677154	0.144018	1.0734	0.135628	1.31754	0.0712412	0.865325	0.400592
AAR2	ENST00000680185	retained_intron	FALSE	-0.741854	-0.741854	-0.380895	-0.160908	-0.153053	-0.153279	0.408881	-0.332766	0.0823787	0.241772	0.0207364	0.0818017
AAR2	ENST00000680811	protein_coding	FALSE	-0.76412	-0.2326	0.831877	0.990746	-0.706755	-0.76412	0.396928	0.144688	2.86748	1.46517	-0.52766	-0.52062
AAR2	ENST00000679519	protein_coding	FALSE	-0.846815	-0.162422	-0.222392	-0.846815	-0.454053	0.125699	0.268347	0.226386	-0.407094	-0.434553	-0.272815	0.368241
AAR2	ENST00000680639	protein_coding	FALSE	-1.00941	0.0526745	-1.00941	-0.945394	0	-0.201634	0.233624	0.411254	-0.509668	-0.54915	0.0325021	-0.161377
AAR2	ENST00000397286	protein_coding	FALSE	-1.14309	-0.55385	1.23461	-0.296151	-0.420581	-1.14309	1.26371	-0.151103	1.54858	0.052867	-0.262047	-0.913927
AAR2	ENST00000679667	protein_coding	FALSE	-1.20349	-0.936716	-1.20349	-0.958322	-0.388565	-0.257316	0.52316	-0.517119	-0.696092	-0.618855	-0.177422	-0.0113472
AAR2	ENST00000681771	retained_intron	FALSE	-1.39246	-0.40141	-1.12692	-1.39246	-0.787023	-0.17602	1.20016	-0.00695514	-0.763056	-0.956451	-0.586619	0.0866146
AAR2	MSTRG.22177.75		FALSE	-1.45017	-0.105268	-1.45017	-1.4209	-0.34081	-0.361491	0.318022	0.291976	-1.05931	-1.02339	-0.114937	-0.0811679
AAR2	ENST00000680247	protein_coding	FALSE	-1.75043	-0.0358749	-1.75043	-0.082321	-0.303223	-1.10162	0.755582	0.342846	-1.39275	0.288845	-0.0920151	-0.849452
FIS1	MSTRG.32793.33		TRUE	-0.246915	0.119909	0.555271	0.159199	-0.246915	0	0.614582	0.512319	0.445068	0.553742	-0.206912	0.302139
ZNRD2	MSTRG.5961.5		TRUE	-0.252191	0.721284	0.600249	1.08964	-0.252191	0.788496	2.28368	0.713659	0.584014	0.624365	-0.070063	0.805806
HNRNPUL1	MSTRG.18246.28		TRUE	-0.252981	0.317354	-0.242857	0.115477	0.776806	-0.252981	1.31524	0.184817	-1.60769	1.10982	0.748281	-0.0703471
SRSF2	ENST00000585202	nonsense_mediated_decay	TRUE	-0.259846	0.0263113	1.40711	-0.259846	0.379216	1.00683	11.9623	0.0651676	1.12442	-0.768803	0.278777	0.87667
SOD1	ENST00000270142	protein_coding	FALSE	-0.402468	-0.0290688	-0.402468	-0.0483002	0.00561661	-0.0705529	46.5498	-0.161171	-0.533785	-0.352228	-0.179888	-0.35292
ZNF695	ENST00000479214	nonsense_mediated_decay	TRUE	-0.287089	-0.287089	1.07936	0.347221	0.222301	0.101725	1.47228	-0.653021	1.11527	0.33222	-0.0549382	0.346573
CROCCP2	ENST00000639456	processed_transcript	TRUE	0.0261699	2.10098	1.21376	0.0261699	0.719549	2.56662	0.541401	4.76931	3.35588	1.1299	2.63339	3.06627
UPF2	ENST00000357604	protein_coding	FALSE	0.023137	0.15792	0.0491391	0.132007	0.023137	0.0481474	9.01706	0.977539	0.833343	0.858567	0.710214	0.852539
SNHG8	ENST00000602414	lncRNA	FALSE	-0.329725	0.342629	-0.329725	0.00514942	0.426719	1.26704	0.188636	0.337592	0.133237	0.292721	0.278639	1.66876
SNHG8	ENST00000602819	lncRNA	FALSE	-0.688339	-0.419003	-0.456096	-0.197508	-0.178117	-0.688339	2.72006	-0.407004	0.129035	0.062875	-0.295491	-0.611078
SNHG8	ENST00000667980	lncRNA	FALSE	-1.41328	0.297984	-1.41328	-0.255147	-0.165638	0.480115	1.35825	0.320002	-0.75816	-0.035338	-0.262162	0.555089
SNHG8	ENST00000602520	lncRNA	FALSE	-1.82754	-1.09831	-1.35794	-1.23879	-1.82754	-1.75591	0.455415	-1.06693	-0.751048	-1.72881	-1.87286	-1.63003
SNHG8	ENST00000652022	lncRNA	FALSE	-2.20275	0	2.37295	-2.20275	0.367868	0.440066	0.221578	-0.00596922	3.13776	-1.81014	0.17026	0.594559
SNHG8	ENST00000602483	lncRNA	FALSE	-2.27621	0	-1.27759	-1.48886	-1.14545	-2.27621	0.254717	-0.967485	-0.675852	-3.27224	-1.25143	-2.11056
UPF2	ENST00000357604	protein_coding	FALSE	0.023137	0.15792	0.0491391	0.132007	0.023137	0.0481474	9.01706	0.977539	0.833343	0.858567	0.710214	0.852539
DNAJC2	ENST00000492497	retained_intron	TRUE	-0.293901	0.256619	-0.293901	-0.0218802	-0.0527415	-0.0493277	0.598208	0.219275	-0.0256619	0.0962099	0.0389033	0.0175574
FBXO17	MSTRG.18168.28			-0.441667	-0.4019	-0.391349	0.179745	-0.367339	-0.441667	1.21827	-0.464293	0.0658381	0.485163	-0.178859	-0.0949355
SRSF2	ENST00000452355	nonsense_mediated_decay	TRUE	-0.306103	0.279055	1.16065	-0.306103	-0.271076	0.0105822	10.5155	0.326372	0.86799	-0.809111	-0.417813	-0.118355
FBXO17	ENST00000599598	protein_coding	FALSE	-0.904447	-0.328531	-0.809861	-0.904447	-0.625532	-0.611738	3.71171	-0.370833	-0.401566	-0.49808	-0.408962	-0.222166
FBXO17	MSTRG.18168.36			-1.01107	-0.445394	-0.759852	-0.0835326	-0.564221	-1.01107	1.37204	-0.503592	-0.349634	0.173574	-0.340919	-0.5618
FBXO17	MSTRG.18168.29			-1.14405	1.37688	0	-1.14405	0.519647	1.37851	0.246696	1.38473	-1.64e-07	-3.64536	0.663342	2.52929
FBXO17	ENST00000597696	retained_intron	FALSE	-1.26704	0	0.0587794	-1.26704	-0.568453	-1.15193	1.19535	-2.19832	0.424958	-2.08949	-0.327764	-0.674404
INTS1	ENST00000493531	processed_transcript	TRUE	-0.306396	-0.306396	0.736655	0.12282	0.200488	0.507047	1.95457	-0.301628	0.866232	-0.106485	0.150168	0.450283
FBXO17	MSTRG.18168.23			-1.32632	-0.390641	-0.167447	-1.32632	0.396738	-0.732962	2.27859	-0.466867	0.264529	-0.956953	0.583897	-0.36475
FBXO17	MSTRG.18168.27			-1.58496	2.18481	0	-1.58496	0.13156	1.255	0.336905	2.65544	1.07272	-4.05536	0.385763	2.55812
FBXO17	ENST00000595329	protein_coding	FALSE	-1.98692	-0.225169	0.290548	-1.98692	-0.114035	0.938558	1.66682	-0.299331	0.686633	-1.77135	0.132214	1.22193
SRSF6	ENST00000244020	protein_coding	FALSE	0.0100437	0.186739	0.0100437	0.143239	0.424256	0.307998	2.922	0.287167	-0.216141	-0.103826	0.304326	0.123891
ATF4	ENST00000674920	protein_coding	FALSE	0.00882323	0.00882323	0.0600964	0.0495259	0.126224	0.190622	122.312	0.186004	0.885743	0.573323	0.973948	1.0371
CNPY3	MSTRG.30487.8		TRUE	-0.310886	1.20997	1.27302	0	-0.310886	0.588165	0.335474	1.74235	2.38958	1.26503	-0.0233604	2.5506
DNAJC2	ENST00000475065	retained_intron	TRUE	-0.327672	0.206812	1.10838	0.821091	1.88167	-0.327672	0.813823	0.199801	1.39395	0.963468	1.85936	-0.248419
UPF3B	MSTRG.37714.16		FALSE	-0.501834	1.0457	0	0	0	-0.501834	0.156348	1.41698	2.95608	-0.652511	0	0.514517
UPF3B	MSTRG.37714.16		FALSE	-0.501834	1.0457	0	0	0	-0.501834	0.156348	1.41698	2.95608	-0.652511	0	0.514517
UPF3B	MSTRG.37714.18		FALSE	-0.536053	0	1.39506	0.99035	-0.536053	1.07039	0.1618	1.83431	2.40272	1.93791	-1.48989	3.09324
UPF3B	MSTRG.37714.18		FALSE	-0.536053	0	1.39506	0.99035	-0.536053	1.07039	0.1618	1.83431	2.40272	1.93791	-1.48989	3.09324
TXNL4A	ENST00000355491	nonsense_mediated_decay	TRUE	-0.333338	0.328308	-0.333338	0.233151	-0.265159	0.035326	7.26141	0.486281	-0.0576759	0.430099	-0.212091	0.281131
SRSF2	ENST00000582449	retained_intron	TRUE	-0.336428	0	-0.336428	0	0.0515303	-0.308652	1.93167	0.243876	-0.626357	-2.08334	-0.0594592	-0.442296
CROCCP2	MSTRG.370.57		TRUE	-0.337837	0.349422	0.0102	0.39145	-0.337837	-0.265373	0.690581	0.749413	2.24675	1.6744	0.289924	0.48325
CROCCP2	ENST00000639481	processed_transcript	TRUE	-0.341585	-0.341585	0.430323	2.58067	-0.296118	1.16476	1.83799	0.0818364	2.59977	3.60304	0.3632	1.77336
UPF3B	MSTRG.37714.10			-0.933341	-0.795005	-0.904746	-0.398261	-0.297857	-0.933341	3.30828	-0.492791	0.0297365	0.28222	0.417177	0.0616366
UPF3B	MSTRG.37714.10			-0.933341	-0.795005	-0.904746	-0.398261	-0.297857	-0.933341	3.30828	-0.492791	0.0297365	0.28222	0.417177	0.0616366
UPF3B	ENST00000478840	retained_intron	FALSE	-1.30757	-0.350907	-0.697204	-0.284198	-1.30757	-1.07073	0.390646	0.0353646	0.270821	0.488092	-0.524376	-0.0874029
UPF3B	ENST00000478840	retained_intron	FALSE	-1.30757	-0.350907	-0.697204	-0.284198	-1.30757	-1.07073	0.390646	0.0353646	0.270821	0.488092	-0.524376	-0.0874029
UPF3B	ENST00000276201	protein_coding	FALSE	-2.05862	1.17183	-2.05862	0.388442	-0.791307	-0.435964	1.4339	1.52022	-1.00728	1.1884	0.0372706	0.607802
UPF3B	ENST00000276201	protein_coding	FALSE	-2.05862	1.17183	-2.05862	0.388442	-0.791307	-0.435964	1.4339	1.52022	-1.00728	1.1884	0.0372706	0.607802
TBRG1	ENST00000473629	retained_intron	TRUE	-0.342232	1.1217	1.95979	0.979241	0.941106	-0.342232	0.400266	2.074	3.13099	2.03131	4.46294	0.612164
TXNL4A	ENST00000586295	nonsense_mediated_decay	TRUE	-0.352382	0	-0.352382	0.0741469	0	-0.312058	0.743042	0.0477981	-0.278287	0.2793	0.586136	-0.0618109
HDLBP	ENST00000479894	retained_intron	TRUE	-0.367371	-0.193246	0.124328	-0.367371	0.0992244	-0.212761	1.72601	-0.351138	0.134479	-0.747262	0.0778664	-0.387112
SMG7	ENST00000444547	nonsense_mediated_decay	TRUE	-0.402129	0.401268	0.0874214	0.225713	0.29352	-0.402129	2.36895	0.830969	0.538555	0.716787	0.60861	0.0408613
UQCRH	ENST00000311672	protein_coding	FALSE	-0.176773	-0.0331463	-0.176773	-0.106856	0.000682212	-0.0874696	258.592	0.0713314	-0.175122	-0.00422154	-0.0373187	-0.114964
UQCRH	ENST00000311672	protein_coding	FALSE	-0.176773	-0.0331463	-0.176773	-0.106856	0.000682212	-0.0874696	258.592	0.0713314	-0.175122	-0.00422154	-0.0373187	-0.114964
UQCRH	MSTRG.1030.1		FALSE	-0.525757	-0.174834	0.624657	0.29702	-0.525757	-0.15624	8.32026	-0.0717444	0.613373	0.406374	-0.561362	-0.17262
UQCRH	MSTRG.1030.1		FALSE	-0.525757	-0.174834	0.624657	0.29702	-0.525757	-0.15624	8.32026	-0.0717444	0.613373	0.406374	-0.561362	-0.17262
NGRN	ENST00000331497	processed_transcript	FALSE	0.00386473	0.0257761	0.00795672	0.0141848	0.00386473	0.00391243	51.829	1.22719	1.29108	0.876625	0.698612	0.946863
PINX1	ENST00000520018	processed_transcript	FALSE	-0.815575	-0.815575	0.0749621	0	1.81831	-0.408712	0.108019	-3.03026	1.05297	-0.111213	4.20754	0.167967
PINX1	ENST00000314787	protein_coding	FALSE	-0.925086	-0.925086	-0.885913	-0.539296	-0.414964	-0.247718	1.8902	-0.884971	-0.60976	-0.143106	0.1345	0.35667
PINX1	MSTRG.33630.6			-1.13655	1.08406	2.01673	0.983411	-1.12902	-1.13655	0.202317	1.64804	5.74	1.37078	-0.295556	-0.506633
PINX1	ENST00000524026	retained_intron	FALSE	-1.85067	-1.85067	-0.298424	1.41535	-0.450202	-0.395755	0.307863	-3.25187	0.0790042	1.75368	0.142652	0.188884
DHTKD1	MSTRG.3692.7		TRUE	-0.404168	-0.154886	-0.0426794	-0.404168	1.16157	2.26585	0.130276	-3.13147	-1.21092	-2.21911	-0.132428	0.0557148
PINX1	ENST00000517607	processed_transcript		-2.18425	-2.18425	1.00111	0.392342	0.248679	-0.856746	0.456167	-2.03547	1.22427	0.693751	0.820951	-0.205211
PINX1	ENST00000524114	protein_coding	FALSE	-2.64847	-0.352749	-1.85392	-2.64847	-1.46784	-1.44478	0.345199	-0.333831	-1.62482	-5.56683	-0.73369	-0.810678
U2AF1	MSTRG.23078.3		FALSE	0	0	1.98979	2.06173	1.26504	0	2.44196	4.1569	2.25201	2.2903	2.36621	0.0985195
ERP29	ENST00000261735	protein_coding	FALSE	-0.308036	-0.0444422	-0.308036	-0.146336	-0.0253145	-0.0220255	55.0492	0.399223	0.131568	0.015149	0.225195	0.14278
ERP29	ENST00000553161	retained_intron	FALSE	-0.495695	-0.328987	-0.47554	0.0480409	0.259644	-0.495695	0.964875	0.129933	-0.0456677	0.216744	0.491605	-0.422218
ERP29	ENST00000552052	protein_coding	FALSE	-0.800531	-0.310262	-0.800531	0.632924	-0.081384	-0.0798252	1.86744	0.134078	-0.338939	0.812264	0.152133	0.0478357
FBXO17	ENST00000599418	retained_intron	TRUE	-0.429598	-0.392465	-0.302055	-0.130697	-0.296363	-0.429598	1.33006	-0.438735	0.102836	-0.0299452	-0.0835797	0.0111279
NUBP2	ENST00000565134	protein_coding	FALSE	-0.20177	0.383245	-0.143698	0.439912	0.181507	-0.20177	1.7452	0.644301	0.267873	0.143553	0.39626	0.204107
NUBP2	ENST00000262302	protein_coding	FALSE	-0.448995	-0.1138	-0.448995	-0.2052	0.0174062	-0.406117	22.081	0.0809595	-0.00315557	-0.508103	0.212468	-0.035714
PKD1P4	MSTRG.12978.17		TRUE	-0.455436	-0.455436	0.404015	-0.0379678	0.259005	0	0.194013	-0.409985	0.84648	-1.04012	0.282113	0.619061
QDPR	ENST00000514300	nonsense_mediated_decay	TRUE	-0.459432	-0.459432	1.23471	1.56722	-0.306457	-0.0411774	0.243684	-0.243765	1.40568	3.44276	-0.639121	0.112226
NUBP2	ENST00000563821	retained_intron	FALSE	-0.765675	-0.289924	0.221356	-0.665419	-0.00723883	-0.765675	1.05369	-0.064793	0.611371	-0.951985	0.189515	-0.359756
NUBP2	ENST00000566090	retained_intron	FALSE	-0.892715	0	0	-0.892715	-0.37032	0.286881	0.37283	0.877544	0.438881	-2.32222	-0.117539	1.20327
TMEM208	MSTRG.13679.8		FALSE	0	0	0	0	0.280881	0	0.473985	0.662021	-0.238696	-3.66328	0.348054	-0.181154
RPL14	MSTRG.24451.1			-0.0539826	-0.0185822	-0.0381442	-0.0539826	-0.0404858	0.0049842	344.303	0.0850032	-0.179272	-0.161037	-0.0549875	-0.0272124
HSF1	MSTRG.34956.29		TRUE	-0.462507	0	-0.462507	-0.0635029	-0.0285692	0.197446	0.764847	0.0708978	-0.521267	-0.209385	-1.45702	0.395072
RPL14	MSTRG.24451.6		FALSE	-0.224675	0	-0.224675	0	0	0	9.74903	-0.463906	-0.367651	5.01364	2.38746	-1.03159
RPL14	ENST00000479563	retained_intron	FALSE	-0.642215	-0.0263915	0.398485	0.684752	0.0443089	-0.642215	36.3599	0.0879259	0.267134	0.569663	0.0287112	-0.679818
GBA	ENST00000478472	processed_transcript	TRUE	-0.46421	0.133125	-0.0702669	0.170476	-0.46421	-0.0744782	0.482463	0.978215	-0.00895045	-0.112232	-0.240255	-0.0232417
SMG5	MSTRG.2363.30		TRUE	-0.47375	-0.157971	-0.47375	0.0291145	0.380934	0.291028	1.99209	0.0361482	0.172002	0.385552	0.523123	0.706039
UPF3B	MSTRG.37714.4		TRUE	-0.492436	-0.111031	0.0609144	0	-0.492436	-0.359896	0.140007	-0.333227	0.92508	0.749206	0.27227	-0.21885
UPF3B	MSTRG.37714.4		TRUE	-0.492436	-0.111031	0.0609144	0	-0.492436	-0.359896	0.140007	-0.333227	0.92508	0.749206	0.27227	-0.21885
HSF1	MSTRG.34956.12		TRUE	-0.494221	-0.390109	-0.494221	0.244356	0.0800395	0.161155	1.35133	-0.285003	-0.487219	0.0705006	0.0678879	0.0941919
PKD1P4	ENST00000535716	processed_transcript	FALSE	-0.477862	0.287667	-0.477862	-0.114032	-0.017551	-0.0400359	5.5152	0.281685	0.581082	0.19887	0.0782851	0.116725
PKD1P4	ENST00000545152	processed_transcript		-0.892005	-0.49486	0.743848	-0.0995357	-0.892005	0.252416	1.70211	-0.49031	1.68428	0.0698198	-0.61284	0.385792
DNAJB6	ENST00000468928	retained_intron	TRUE	-0.4975	-0.162595	-0.0678154	0.277052	-0.4975	0.0549389	1.66066	-0.236302	-0.326087	-0.24785	-0.486478	-0.287605
NUBP2	MSTRG.12595.27		TRUE	-0.502761	-0.418123	-0.300305	-0.211828	-0.502761	-0.314109	0.732515	-0.178807	0.0830384	-0.53847	-0.304406	0.0808203
HSF1	MSTRG.34956.17		TRUE	-0.515022	-0.515022	-0.448493	-0.304229	-0.0372188	-0.272018	2.71611	-0.41614	-0.44845	-0.468175	-0.0562923	-0.333007
TXNL4A	ENST00000585769	nonsense_mediated_decay	TRUE	-0.518387	1.39435	2.90253	1.53736	-0.518387	1.64732	2.68582	1.54259	3.17779	1.59914	-0.413412	1.87954
DNAJC2	MSTRG.32859.6		TRUE	-0.527586	0.69328	0.668031	0.173115	-0.527586	1.4778	1.45847	0.660043	0.822173	0.305279	-0.409415	1.53104
CROCCP2	MSTRG.370.64		TRUE	-0.534777	0.945517	0.708291	-0.534777	-0.103787	-0.371602	0.721282	1.27532	2.89257	0.748657	0.538396	0.418273
FNTA	ENST00000533368	retained_intron	FALSE	-0.274773	-0.215344	1.91966	-0.183712	-0.274773	0.604914	0.62154	-0.0524647	2.87177	0.424926	-0.253951	0.692444
FNTA	ENST00000525099	retained_intron	FALSE	-0.406299	-0.289748	-0.153307	-0.406299	-0.172181	-0.33573	0.497777	-0.106638	0.385213	0.253142	-0.0844051	-0.274886
FNTA	ENST00000524546	processed_transcript		-0.571436	-0.143051	0.424704	-0.571436	-0.165767	-0.263292	2.63956	-0.025778	1.02642	0.081793	-0.0646222	-0.229921
FNTA	ENST00000533336	protein_coding	FALSE	-0.679193	-0.559846	-0.679193	0.926464	0.106789	-0.379613	2.1772	-0.392743	-0.0766061	1.32471	0.17543	-0.321483
SRA1	ENST00000523259	retained_intron	TRUE	-0.548019	-0.548019	0.117394	0.377474	-0.545161	-0.198928	1.28483	0.031083	0.542934	0.665018	-0.19188	0.163017
FNTA	ENST00000302279	protein_coding	FALSE	-1.12526	-0.547997	-1.04555	-1.12526	0.326565	-0.644821	5.69981	-0.414889	-0.508288	-0.356653	0.43381	-0.609859
FNTA	ENST00000528400	retained_intron	FALSE	-1.55582	-0.869213	-0.745893	1.89271	-1.55582	0.656878	0.537683	-1.92507	-0.209907	2.64604	-2.61056	0.957233
FNTA	ENST00000527153	processed_transcript	FALSE	-2.01192	3.31904	1.86406	3.12544	-2.01192	0.347601	1.7608	7.20658	2.2549	3.69068	-1.63834	0.358166
SRA1	ENST00000520427	processed_transcript		0	0	2.05658	1.5656	0.226509	0	0.31272	1.1252	6.85999	5.93345	5.93809	2.59823
COX19	ENST00000466853	retained_intron	FALSE	-1.00996	-1.00996	0.652077	-0.574527	0.834392	0.690045	0.267988	-0.532791	1.50855	0.02268	1.13183	1.42199
COX19	ENST00000466146	retained_intron	FALSE	-1.23336	-0.630873	-1.23336	-0.259209	-0.547488	-0.429415	1.89953	-0.216021	-0.254679	0.370007	-0.0792931	0.217107
SMG6	ENST00000575338	processed_transcript	TRUE	-0.549258	0.163499	0	-0.549258	-0.31034	-0.154886	0.14331	0.437262	0.658512	-0.116309	-0.236752	-0.155916
TMEM208	ENST00000564087	nonsense_mediated_decay	TRUE	0	0	2.21205	0	0	1.15056	0.424254	-0.00899924	5.4071	-2.05732	-0.730668	3.10083
CCDC25	ENST00000520486	nonsense_mediated_decay	TRUE	0	0	2.82511	2.76836	0	0	0.27131	0	7.43383	6.46372	0	3.71639
TMPO	MSTRG.8381.23		FALSE	-0.0167433	0.0365259	0.659786	0.81284	0.568552	-0.0167433	0.957379	-0.506781	0.140519	0.610705	0.213393	-0.247468
UPF3B	MSTRG.37714.8		TRUE	-0.553101	0.0703893	0.22039	0	-0.286812	-0.553101	0.175629	0.793341	1.06548	-0.0197697	0.492172	0.431381
TMPO	ENST00000548223	processed_transcript	FALSE	-0.369332	0.180572	0.456514	0.1218	0.435277	-0.369332	1.14024	-0.237064	-0.156094	-0.397942	0.115977	-0.602734
TMPO	ENST00000547214	processed_transcript	FALSE	-0.407983	-0.2978	-0.404184	0.344828	0.173954	-0.407983	0.68802	-0.845756	-0.951381	-0.0113557	-0.139779	-0.639264
TMPO	ENST00000261210	protein_coding	FALSE	-0.484777	-0.484777	0.962942	-0.103489	0.00103086	0.396818	6.74219	-0.990979	0.314847	-0.643479	-0.331809	0.125693
TMPO	ENST00000556029	protein_coding	FALSE	-0.56521	-0.0433097	-0.5434	-0.56521	-0.171133	-0.29267	12.4214	-0.564414	-1.14971	-1.08693	-0.514461	-0.532289
TMPO	ENST00000343315	protein_coding	FALSE	-0.603326	0.0250002	-0.603326	-0.185254	-0.401738	-0.187167	8.45374	-0.515186	-1.20377	-0.707296	-0.740122	-0.430124
TMPO	ENST00000552831	retained_intron	FALSE	-0.81284	0	-0.81284	0.545673	0.443607	0.118218	0.561659	-1.01978	-1.37186	0.0242369	0.567624	-0.1367
TMPO	ENST00000393053	protein_coding	FALSE	-1.14839	0.121166	-0.826464	1.01314	-0.761293	-1.14839	0.714315	-0.424577	-2.47596	0.487096	-1.02285	-1.34089
UPF3B	MSTRG.37714.8		TRUE	-0.553101	0.0703893	0.22039	0	-0.286812	-0.553101	0.175629	0.793341	1.06548	-0.0197697	0.492172	0.431381
SMG7	ENST00000440812	nonsense_mediated_decay	TRUE	-0.572081	0	0.313629	-0.572081	-0.153578	0	0.376513	-0.609555	0.554131	-1.25859	0.0719414	-1.64365
DHTKD1	MSTRG.3692.2		TRUE	0	0.584963	0	0	0.665999	2.82988	0.0340355	0.791223	1.5025	1.04037	3.26545	0.658724
LTO1	ENST00000543562	nonsense_mediated_decay	TRUE	0	0.485427	1.77821	1.31034	0	0	0.188149	1.09297	2.69319	5.7257	3.17575	1.84825
PKD1P4	MSTRG.12978.27		TRUE	0	0.303531	0	1.34507	0	0.298658	0.41913	0.386723	0.000391438	1.38296	1.98739	1.37499
PKD1P4	ENST00000525846	transcribed_unprocessed_pseudogene	TRUE	0	0	0.361674	0	0	0	0.263148	0	1.49924	0	0	0
SMG7	MSTRG.2749.52		TRUE	0	0.267036	1.14187	1.17419	0	0.218265	0.407395	1.56141	1.46556	2.49341	4.21966	0.881468
CROCCP2	ENST00000639594	processed_transcript	TRUE	0	1.50868	0.915809	0	0.591475	0.880762	1.90894	1.83844	3.13293	1.74e-08	1.24638	1.58991
UPF3A	ENST00000375299	protein_coding	FALSE	-0.10929	0.329618	0.53667	-0.10929	0.635178	0.302965	2.76736	0.787893	0.903288	0.42256	0.810844	0.524074
UPF3A	ENST00000375299	protein_coding	FALSE	-0.10929	0.329618	0.53667	-0.10929	0.635178	0.302965	2.76736	0.787893	0.903288	0.42256	0.810844	0.524074
UPF3A	MSTRG.9701.26		FALSE	-0.206062	-0.0437724	1.97575	-0.158698	-0.206062	-0.124379	0.299179	0.369025	4.87896	0.0658216	-0.0351231	0.0869141
UPF3A	MSTRG.9701.26		FALSE	-0.206062	-0.0437724	1.97575	-0.158698	-0.206062	-0.124379	0.299179	0.369025	4.87896	0.0658216	-0.0351231	0.0869141
UPF3A	ENST00000619079	retained_intron	FALSE	-0.356535	-0.332153	-0.317402	-0.356535	-0.234488	-0.260371	1.13456	0.129966	0.0979531	0.178118	0.0442135	-0.0336898
UPF3A	ENST00000619079	retained_intron	FALSE	-0.356535	-0.332153	-0.317402	-0.356535	-0.234488	-0.260371	1.13456	0.129966	0.0979531	0.178118	0.0442135	-0.0336898
UPF3A	MSTRG.9701.7		TRUE	-0.575312	-0.548491	-0.529405	1.87778	-0.575312	1.09085	0.218114	-0.0912688	-4.08379	2.50455	-1.97255	1.85176
UPF3A	MSTRG.9701.7		TRUE	-0.575312	-0.548491	-0.529405	1.87778	-0.575312	1.09085	0.218114	-0.0912688	-4.08379	2.50455	-1.97255	1.85176
SAT1	MSTRG.36934.7		TRUE	-0.588983	0.66644	-0.327523	0.207449	0.00203972	-0.588983	3.58124	0.695176	-0.0118377	0.181971	-0.139116	-0.507362
LTO1	ENST00000542515	processed_transcript	TRUE	-0.617416	0	0.275007	-0.617416	0.160027	-0.294743	0.198265	0.0901835	1.16801	0.227138	0.512534	0.216782
UPF3A	MSTRG.9701.38		FALSE	-1.12111	-0.130913	-0.50755	-1.12111	-0.642093	-0.36484	0.686582	0.335777	-0.0952666	-0.496789	-0.352934	-0.127061
UPF3A	MSTRG.9701.38		FALSE	-1.12111	-0.130913	-0.50755	-1.12111	-0.642093	-0.36484	0.686582	0.335777	-0.0952666	-0.496789	-0.352934	-0.127061
UPF3A	ENST00000618700	retained_intron	FALSE	-1.28096	-1.25701	-1.28096	0.614233	0.237864	-0.61634	0.186318	-2.39793	-3.84395	1.06545	0.732288	-0.424347
UPF3A	ENST00000618700	retained_intron	FALSE	-1.28096	-1.25701	-1.28096	0.614233	0.237864	-0.61634	0.186318	-2.39793	-3.84395	1.06545	0.732288	-0.424347
NUBP2	ENST00000567700	retained_intron	TRUE	-0.628774	-0.188172	-0.603388	0.591476	-0.0459546	-0.628774	1.11215	0.0234643	-0.129402	0.306399	0.12927	-0.220323
TBRG1	MSTRG.6880.9		TRUE	-0.653569	-0.45237	-0.653569	-0.603615	-0.168549	-0.271104	0.409289	0.562241	0.684762	0.806911	0.448121	0.690462
UPF3A	MSTRG.9701.42		FALSE	-1.3296	0.0466004	-1.12873	-1.3296	0	-0.300217	0.193756	0.480213	-1.46641	-0.784065	0.0258162	0.0234892
UPF3A	MSTRG.9701.42		FALSE	-1.3296	0.0466004	-1.12873	-1.3296	0	-0.300217	0.193756	0.480213	-1.46641	-0.784065	0.0258162	0.0234892
UPF3A	MSTRG.9701.19		FALSE	-1.34049	-0.0602678	-1.34049	1.95209	-0.985833	0.359689	0.508934	0.392709	-0.855548	2.33758	-0.452101	0.564742
UPF3A	MSTRG.9701.19		FALSE	-1.34049	-0.0602678	-1.34049	1.95209	-0.985833	0.359689	0.508934	0.392709	-0.855548	2.33758	-0.452101	0.564742
SMG7	MSTRG.2749.28		TRUE	-0.654225	0	0.31824	0.463274	0.632833	-0.654225	0.609325	3.13374	0.83432	0.981415	0.898876	-0.181529
SOD1	MSTRG.22879.1		TRUE	-0.656878	-0.00206247	-0.0795203	-0.656878	0.0947782	0.0847849	1.02622	-0.121073	-2.27829	-1.04321	-0.116839	-0.198805
SNHG29	ENST00000475953	lncRNA	TRUE	-0.660389	0.374513	-0.660389	-0.616671	-0.267036	-0.184809	9.70832	1.01976	0.46651	-0.286029	-0.11201	-0.040387
DNAJB6	MSTRG.33483.7		TRUE	-0.677231	0	0.286881	0.184706	-0.677231	0.121015	0.709402	0.228552	0.123795	-0.328056	-0.633175	-0.215225
HSF1	MSTRG.34956.11		TRUE	-0.704101	0.452768	0.423211	-0.704101	-0.249396	-0.16297	1.81205	0.537319	0.381435	-0.876979	-0.242563	-0.206408
CAPZA1	MSTRG.1816.3		TRUE	-0.713696	0.180183	0.0191088	1.45418	-0.713696	1.1362	0.91139	-0.140273	-0.645157	0.356383	-1.37659	0.131113
UPF3A	ENST00000351487	protein_coding	FALSE	-1.7513	-0.317376	-0.569713	0.120341	-1.7513	-0.194849	2.11196	0.133752	-0.196948	0.644392	-1.22444	0.0454754
UPF3A	ENST00000351487	protein_coding	FALSE	-1.7513	-0.317376	-0.569713	0.120341	-1.7513	-0.194849	2.11196	0.133752	-0.196948	0.644392	-1.22444	0.0454754
ARMC7	MSTRG.15982.11		TRUE	-0.736728	0.328721	0.257107	0	-0.736728	0	0.775616	1.01671	0.717729	0	0.0509358	0
CNPY3	ENST00000394142	protein_coding	TRUE	-0.749392	-0.0547395	-0.358444	-0.664387	-0.749392	-0.323316	4.12817	0.040679	-0.0148917	-0.448783	-0.542838	-0.0503552
UPF3A	MSTRG.9701.39		FALSE	-1.87053	0.597311	0.284525	-1.87053	0	-0.371094	0.161097	0.998056	0.557711	-4.98741	2.86632	-4.41844
UPF3A	MSTRG.9701.39		FALSE	-1.87053	0.597311	0.284525	-1.87053	0	-0.371094	0.161097	0.998056	0.557711	-4.98741	2.86632	-4.41844
UPF3A	ENST00000492270	protein_coding	FALSE	-1.94486	-0.820591	-1.94486	0	-0.929154	-1.65605	0.371642	-0.378532	-1.96784	-2.13695	-0.83968	-1.30506
UPF3A	ENST00000492270	protein_coding	FALSE	-1.94486	-0.820591	-1.94486	0	-0.929154	-1.65605	0.371642	-0.378532	-1.96784	-2.13695	-0.83968	-1.30506
FNTA	ENST00000533383	nonsense_mediated_decay	TRUE	-0.755939	0.0253853	0.248763	-0.755939	-0.246287	-0.247928	2.78897	0.0892369	0.791687	-0.0882222	-0.120893	-0.229872
UPF3B	MSTRG.37714.12		TRUE	-0.823335	-0.568682	-0.812192	-0.223118	-0.823335	-0.495227	0.280454	-0.22642	0.134109	0.536715	-0.0485952	0.501192
CROCCP2	MSTRG.370.65		TRUE	0	0	3.01495	3.04206	0	0	0.293013	0.00122161	7.74688	6.10941	3.60466	0
SMG1	ENST00000565324	protein_coding	FALSE	-0.0799912	0.642263	0.698379	-0.0624495	-0.0799912	0.610861	3.28379	0.844613	1.61125	0.717296	0.102349	1.15949
SMG1	ENST00000569122	protein_coding	FALSE	-0.198472	0.943609	0.998916	0.00284836	-0.198472	0.854379	0.589033	1.77667	1.85341	0.715298	-0.0326531	1.41945
SMG1	MSTRG.12990.2			-0.292964	0.43865	-0.292964	0.147203	0.143903	-0.149887	5.47666	0.631152	0.63955	0.890802	0.292755	0.438333
SMG1	MSTRG.12990.6			-0.327362	0	0.166489	-0.327362	0.687061	-0.218265	0.364976	-0.221188	1.07293	0.444976	1.03173	-0.323785
SMG1	ENST00000561947	protein_coding	FALSE	-0.560405	-0.560405	0.337235	0.242857	-0.00958605	-0.188719	0.28762	-0.348532	1.39471	1.19353	-1.37509	0.40322
UPF3B	MSTRG.37714.12		TRUE	-0.823335	-0.568682	-0.812192	-0.223118	-0.823335	-0.495227	0.280454	-0.22642	0.134109	0.536715	-0.0485952	0.501192
SMG1	ENST00000569764	retained_intron	FALSE	-0.897372	-0.597204	-0.359982	-0.897372	-0.145149	-0.66196	0.583015	-0.397682	0.531638	-0.141734	-0.0208716	-0.0984879
SMG1	ENST00000566328	protein_coding	FALSE	-0.901759	-0.413743	-0.552055	-0.389906	-0.901759	-0.32838	1.51471	-0.208876	0.360841	0.361452	-0.772874	0.235372
SMG1	ENST00000330588	protein_coding	FALSE	-0.913809	-0.654721	-0.432959	-0.913809	0.033423	-0.751534	0.39061	-0.449199	0.154826	-0.141009	0.147827	-0.173972
SMG1	ENST00000562668	retained_intron	FALSE	-1.05889	-1.05889	0.933573	1.33151	-0.110521	-0.225519	0.409173	-1.64093	2.303	2.57028	-0.0160019	0.278938
SMG1	ENST00000567737	processed_transcript	FALSE	-1.09536	-0.0141673	0	-1.09536	0.329602	0	0.275687	0.189277	0.370657	-0.412915	0.824032	0.249774
FBXO17	ENST00000601394	nonsense_mediated_decay	TRUE	-0.829365	-0.429393	-0.137213	1.30646	0	-0.829365	0.376978	-0.589063	0.316055	2.14559	0.247271	-0.578241
SMG1	ENST00000563836	protein_coding	FALSE	-1.51139	-1.51139	-0.864028	-0.533742	-1.08455	-1.40022	0.875618	-1.32393	0.106024	0.20177	-1.02427	-0.852721
CHP1	MSTRG.11412.6		TRUE	-0.840522	-0.532265	0.857101	0.361647	-0.840522	0.570956	1.01865	-0.224799	0.675253	0.513279	-0.586138	0.656255
CHP1	MSTRG.11412.1		FALSE	-0.0580571	0.00825185	1.18903	-0.0580571	0.0565835	1.56071	0.601347	0.219885	1.5647	0.0901767	1.1932	1.6057
SMG1	ENST00000563448	retained_intron	TRUE	-0.844553	-0.0241081	-0.844553	0.214417	-0.306683	-0.315829	3.30924	0.180369	0.0924834	0.96872	-0.17966	0.261507
CHP1	ENST00000334660	protein_coding	FALSE	-0.195047	-0.018066	-0.0776344	-0.0721421	-0.0372673	-0.195047	32.3864	0.277467	-0.312552	0.0583679	0.169247	-0.0849054
ZNRD2	MSTRG.5961.1		TRUE	-0.845323	0.0456719	0.153271	-0.409791	-0.21864	-0.845323	0.472075	0.0625235	0.314999	-0.75729	-0.0277183	-1.77482
CHP1	ENST00000561280	processed_transcript		-0.892971	-0.0456921	-0.514573	-0.892971	0.368033	0.533901	1.6484	0.330421	-0.752661	-0.710634	0.533479	0.582732
DNAJC2	MSTRG.32859.9		TRUE	-0.885114	-0.0322403	1.46861	0.723996	-0.157074	-0.885114	0.515199	-0.0443545	1.71146	0.829657	-0.0533216	-0.795872
CNPY3	ENST00000372836	protein_coding	FALSE	-0.0418516	-0.0418516	-0.0264175	0.0965443	0.165808	0.0251471	21.9704	0.0882319	0.293035	0.295169	0.349064	0.313871
ECPAS	MSTRG.36033.10		TRUE	-0.891116	0	0.643479	0	-0.891116	0.320053	0.875439	-0.586205	0.472875	-1.32544	-0.921288	0.186677
CROCCP2	ENST00000640476	processed_transcript	TRUE	-0.916305	-0.879279	-0.916305	-0.568393	-0.279315	-0.747075	0.727903	-0.435717	1.25582	0.620864	0.381309	0.0348609
CNPY3	MSTRG.30487.9		FALSE	-0.703817	-0.0803938	-0.703817	0	-0.64255	0.209973	0.364259	0.117968	-0.355654	0.233002	-0.495689	0.608447
UPF3A	ENST00000480362	processed_transcript	TRUE	-0.917814	0.00480099	0	-0.917814	0.407806	1.34483	0.155715	0.813058	0.507229	-0.546516	0.386447	2.02473
CROCCP2	MSTRG.370.72		TRUE	0	0	1.10525	1.95449	0.606127	1.23644	0.223546	-1.97835	3.13129	2.7567	1.24038	1.94415
DNAJC2	ENST00000379257	nonsense_mediated_decay	TRUE	0	0	3.55336	2.276	0.282934	0	0.370285	0	5.08392	6.93721	4.53034	0
ANXA11	MSTRG.4449.4			-0.114363	-0.114363	0.24411	0.051845	0.108853	0.0945021	4.13608	-0.171295	0.126921	0.0206471	0.089178	-0.043688
ANXA11	ENST00000481805	retained_intron	FALSE	-0.126615	-0.126615	0.18985	0.963176	0.214204	-0.0128731	1.03534	-0.136193	0.077734	0.865451	0.191296	-0.149304
ANXA11	ENST00000265447	protein_coding	FALSE	-0.358838	0.0200313	-0.358838	0.108877	-0.0259683	0.024848	14.1654	-0.0606964	-0.473233	0.0800614	0.00594643	-0.138586
ANXA11	MSTRG.4449.10			-0.493939	0.13255	0.0264499	-0.493939	-0.167543	-0.175471	9.72256	0.0685179	-0.0926193	-0.481449	-0.255406	-0.311197
ANXA11	ENST00000447489	protein_coding	FALSE	-0.671418	-0.235998	1.01659	-0.671418	0.120674	0.00481903	2.30472	-0.27756	0.890019	-0.626701	-0.154412	-0.225688
ANXA11	ENST00000463340	processed_transcript	FALSE	-0.77342	-0.77342	-0.39572	0.34442	-0.00121032	-0.0693202	5.43799	-0.985563	-0.507259	0.18691	-0.21113	-0.134417
ANXA11	ENST00000474545	processed_transcript	FALSE	-1.20334	-0.131074	0.422233	-0.218265	-1.20334	-0.495695	0.493354	-0.121444	0.727565	-0.406859	-1.05502	-0.633034
RPL13A	ENST00000624069	nonsense_mediated_decay	TRUE	0	0.222392	1.91839	1.47286	0	0	18.8973	0.713838	3.05365	1.41671	0.863749	1.44945
GBA	ENST00000327247	protein_coding	FALSE	-0.441094	-0.441094	-0.257405	-0.0707701	0.145823	-0.276095	8.4519	0.261959	-0.166151	-0.42372	0.351711	-0.260304
UPF3A	ENST00000480362	processed_transcript	TRUE	-0.917814	0.00480099	0	-0.917814	0.407806	1.34483	0.155715	0.813058	0.507229	-0.546516	0.386447	2.02473
GBA	ENST00000428024	protein_coding	FALSE	-0.541366	-0.321647	-0.334038	-0.541366	-0.185617	0.044623	1.04644	0.426276	-0.214799	-0.944698	0.0138515	0.049917
GBA	MSTRG.2318.59		FALSE	-0.991772	-0.991772	0.288842	0.169548	0.496862	-0.658492	1.2268	-0.268113	0.37841	-0.16553	0.712297	-0.640833
GBA	ENST00000460156	processed_transcript	FALSE	-1.23675	-0.61806	-1.23675	1.02083	-0.682908	-0.243135	0.431643	0.100433	-1.53232	0.610838	-0.440674	-0.24096
GBA	MSTRG.2318.53		FALSE	-1.24163	-0.507538	-1.24163	-0.179668	-0.176323	-0.433403	1.02801	0.200055	-1.12754	-0.456278	-0.383353	-0.383508
GBA	MSTRG.2318.58		FALSE	-2.04498	-0.652554	0.439121	-2.04498	0.0106933	-0.444785	0.862539	0.0586683	0.478629	-2.50407	0.274862	-0.464316
GBA	ENST00000497670	processed_transcript		-2.46292	1.92338	-2.46292	-0.426996	-0.517597	-0.392017	1.13936	2.55431	-4.57969	-0.745029	-0.293424	-0.196884
SMG5	MSTRG.2363.38		TRUE	0	0	0.866578	0	0.0565835	0.701919	0.395695	0.171843	1.7628	0.320662	1.30701	1.14655
HNRNPUL1	ENST00000601336	protein_coding	FALSE	0	0.756037	0	0	0	0.176323	1.07909	0.621741	0.0712021	0.981233	-1.45501	1.10049
CAPZA1	ENST00000476820	processed_transcript		-0.101558	0.246471	1.32577	1.40222	-0.101558	1.54339	1.01922	-0.0981715	0.706405	0.235066	-0.662445	0.499345
CAPZA1	ENST00000263168	protein_coding	FALSE	-0.248374	0.0102765	-0.248374	-0.111549	-0.0821721	-0.109212	40.0251	-0.366702	-1.1509	-1.31498	-0.647509	-1.10262
CAPZA1	ENST00000498626	processed_transcript		-0.353637	-0.124423	0.0606607	-0.27483	-0.00661438	-0.353637	10.4966	-0.508294	-0.852128	-1.47023	-0.558509	-1.11115
ZNRD2	ENST00000533115	protein_coding	TRUE	-0.919745	0.252178	-0.129322	-0.919745	-0.302246	-0.395774	7.12163	0.230451	-0.01386	-1.30203	-0.140569	-0.367306
CAPZA1	MSTRG.1816.4		FALSE	-1.0681	-1.0681	1.25902	0	0.390906	-0.0916579	0.97461	-1.51654	1.72227	-2.39886	-0.166168	-1.04917
HDLBP	MSTRG.21688.10			0	0	0.268648	0.105403	0.0396491	0	1.97221	-0.0851499	0.0364722	-0.237778	-0.00152958	0.0251903
SRP9	ENST00000651761	protein_coding	FALSE	0	0.290266	0.00480099	0.940621	0	0.114016	1.76829	0.557287	1.00681	1.47982	0.0287781	0.615319
DNAJB2	ENST00000477917	retained_intron	TRUE	-0.940191	-0.0143911	0.0314782	-0.366511	-0.940191	-0.750846	0.479039	0.613007	0.515835	-0.141551	-0.503911	-0.0279712
UPF1	MSTRG.17783.5		TRUE	-0.965549	0.0943032	-0.965549	-0.449636	0.547119	0.28517	0.959728	-0.989556	-2.24415	-2.33218	-0.683425	-0.966879
SMG7	ENST00000419169	protein_coding	FALSE	-0.341037	0	-0.214125	0.172541	-0.341037	0	0.453941	0	-2.12422	0.677005	-1.12512	-0.183638
UPF1	MSTRG.17783.5		TRUE	-0.965549	0.0943032	-0.965549	-0.449636	0.547119	0.28517	0.959728	-0.989556	-2.24415	-2.33218	-0.683425	-0.966879
SMG7	MSTRG.2749.3			-0.492857	-0.00097315	-0.469733	-0.325068	0.506235	-0.492857	1.10804	0.46784	0.197165	0.142575	0.788931	-0.00845427
SMG7	ENST00000515829	protein_coding	FALSE	-0.49307	-0.210986	0.127964	-0.444338	-0.49307	0.0627592	5.57893	0.232367	0.680703	0.0473104	-0.195575	0.556765
SMG7	MSTRG.2749.49			-0.536419	-0.384221	0.408495	0.0901978	-0.536419	0.573735	0.794538	0.0943419	0.809833	0.615473	-0.222433	1.03602
TMEM208	ENST00000567193	retained_intron	TRUE	-0.995183	0.103348	-0.949263	0.0235136	-0.995183	0.0361597	0.825136	0.488171	-0.736604	0.299298	-1.05419	0.231816
NPM3	MSTRG.4706.10		TRUE	-0.997594	0	3.38313	-0.666695	3.9187	-0.997594	0.688054	0.210674	7.44614	-0.807305	7.76727	-3.2005
SMG7	MSTRG.2749.4			-0.770225	-0.593375	0.867575	0.164494	-0.770225	0.141607	0.960102	-0.119126	1.29347	0.655948	-0.550313	0.556372
SMG7	ENST00000367538	retained_intron	FALSE	-0.823817	-0.641242	1.55128	-0.823817	-0.173857	0.860125	0.847391	-0.225747	1.8693	-0.28301	0.097759	1.32981
SMG7	MSTRG.2749.13		TRUE	-1.00907	-0.0187255	-1.00907	0.0143553	0	-0.529405	0.500259	0.429645	-0.171577	3.82041	4.42653	-0.271654
SMG7	ENST00000507691	protein_coding	FALSE	-1.23671	-0.147716	0.623818	-1.23671	1.11128	0.515589	1.19712	0.350703	1.28365	-0.76676	1.37882	1.02041
SMG7	ENST00000493045	retained_intron	FALSE	-1.32274	-0.855348	-1.32274	0.123651	-0.721699	-0.213085	0.837485	-0.403601	-0.706949	0.597102	-0.421803	0.281222
SMG7	MSTRG.2749.47		FALSE	-1.32385	0	0.163452	0.886418	-1.32385	0.74905	0.657663	-2.77252	0.5238	1.33951	-3.37006	1.14776
CCDC25	MSTRG.33844.5		TRUE	-1.00954	0.183278	-1.00954	-0.700743	-0.33602	0.243688	2.24482	0.24667	-0.50275	-0.175566	-0.10038	0.822718
SMG7	ENST00000507469	protein_coding	FALSE	-2.0036	-0.593774	-2.0036	0.0565835	-0.499043	0.805748	1.10179	-0.142485	-2.40324	0.516961	-0.275155	1.2466
SMG7	MSTRG.2749.45		FALSE	-2.43419	0	0	-2.43419	0.150292	-1.34293	0.819599	-4.48436	0.383447	-1.9577	0.484992	-5.60184
HDLBP	ENST00000459788	retained_intron	TRUE	-1.04169	-0.271089	0.671739	-1.04169	1.01355	-0.136502	2.53613	-0.228743	0.437047	-1.38685	0.984881	-0.34218
SMG7	MSTRG.2749.5			-2.44714	0.488366	-2.44714	-0.0184963	0.469485	-0.576465	1.2782	0.938879	-2.35197	0.508001	0.775863	-0.0478959
DNAJB6	ENST00000443280	protein_coding	FALSE	0	0.172061	1.05658	1.01197	0	0.616085	0.824777	0.688367	1.70771	0.911456	3.85552	0.283694
ARMC7	ENST00000582136	protein_coding	FALSE	-0.532248	-0.345121	0.0740936	-0.466999	-0.532248	0.0851519	2.05277	0.355177	0.569616	-0.18502	0.186466	0.556209
PKD1P4	MSTRG.12978.34		TRUE	-1.05721	-0.317401	-1.05721	-0.343194	0.273582	-0.270402	0.807913	-0.270396	-0.0799218	0.00568282	0.317703	-0.0850723
ZNF695	ENST00000366504	nonsense_mediated_decay	TRUE	-1.06056	0.261144	-1.06056	2.39046	0.446604	0.363173	1.91277	-0.0815536	-0.776617	2.21595	0.168354	0.525238
ARMC7	ENST00000581078	protein_coding	FALSE	-2.43385	0.417891	-1.59455	0.180792	-2.43385	-0.600445	0.309849	1.09984	-3.07039	0.502144	-5.34488	-0.16709
ARMC7	ENST00000579096	processed_transcript	FALSE	-2.77048	-0.630885	-0.384134	-2.63469	0.220256	-2.77048	0.454196	0.064805	0.0864538	-2.40991	1.01139	-5.5273
UPF2	MSTRG.3682.5		TRUE	-1.10278	-0.702855	-0.881172	-0.69749	-1.10278	-0.712162	0.242477	0.109975	-0.151954	0.00444788	-0.429281	0.0549507
SNHG15	ENST00000582727	lncRNA	FALSE	-0.990811	-0.209096	-0.990811	0.635367	-0.368506	-0.300045	0.350848	0.319178	0.72574	1.13773	0.0704008	0.50703
UPF2	MSTRG.3682.5		TRUE	-1.10278	-0.702855	-0.881172	-0.69749	-1.10278	-0.712162	0.242477	0.109975	-0.151954	0.00444788	-0.429281	0.0549507
SMG1	ENST00000568239	retained_intron	TRUE	-1.19078	-0.616521	-1.19078	-0.731439	-0.264985	-0.570965	1.55405	-0.422684	-0.283459	0.0493533	-0.124754	-0.00823598
SNHG15	ENST00000667119	lncRNA	FALSE	-1.73769	-0.768324	-1.73769	-0.328871	0.0701339	-1.06773	1.03148	-0.222403	0.103914	-0.234995	0.475877	-0.302758
HIBADH	ENST00000428288	nonsense_mediated_decay	TRUE	-1.21412	-0.0956246	-1.21412	-0.436517	-0.645738	-0.0824622	0.365293	-0.427257	-1.76858	-1.68668	-0.841642	-0.327661
DHTKD1	MSTRG.3692.5		TRUE	-1.21412	1.41394	-1.21412	1.2994	0.0350469	0	0.1595	0.322554	-3.80351	-0.397627	-1.13075	-1.083
SNHG15	ENST00000668580	lncRNA	FALSE	-2.26903	-1.02471	-2.26903	-1.57229	-1.19821	-0.711903	0.550809	-0.450794	-0.345898	-1.47501	-0.835841	0.085875
CROCCP2	MSTRG.370.59		TRUE	-1.22681	-1.22681	0	0	0	-0.984979	0.132024	-0.708481	-0.000132816	0	-3.91e-07	-0.14442
COIL	MSTRG.15653.1		TRUE	-1.22745	0.154886	-0.47049	0.429393	0	-1.22745	0.198935	0.670037	-0.378736	1.43057	0.585653	-0.843519
ZNF695	ENST00000491337	nonsense_mediated_decay	TRUE	-1.22748	0.624057	-0.267495	-1.22748	0.264108	0	0.509689	0.342189	0.298494	-1.3869	0.00728773	0
UPF2	MSTRG.3682.6		TRUE	-1.2379	-0.978626	0.0714351	0.265124	-0.754814	-1.2379	0.233672	-0.131253	0.778395	0.954752	-0.139827	-0.408714
UPF2	MSTRG.3682.6		TRUE	-1.2379	-0.978626	0.0714351	0.265124	-0.754814	-1.2379	0.233672	-0.131253	0.778395	0.954752	-0.139827	-0.408714
CROCCP2	MSTRG.370.66		TRUE	-1.24431	-0.112061	-1.24431	-1.00083	0.253619	-0.133746	0.825513	0.311514	0.99731	0.19963	0.902514	0.664514
GADD45B	ENST00000585359	nonsense_mediated_decay	TRUE	-1.24691	-0.00472241	-0.488999	-0.475085	0.422691	-1.24691	0.310908	-0.425794	1.16844	-0.137443	0.792304	-0.649893
FBXO17	ENST00000596025	nonsense_mediated_decay	TRUE	-1.27327	-0.376749	-0.149367	-0.586673	-0.597365	-1.27327	2.24749	-0.425093	0.279253	-0.455288	-0.375435	-0.827873
UPF3A	MSTRG.9701.1		TRUE	-1.29474	-0.741895	-0.688204	-0.0763754	-1.29474	-0.24519	0.232142	-0.268211	-0.268048	0.430232	-1.15593	-0.0260503
UPF3A	MSTRG.9701.1		TRUE	-1.29474	-0.741895	-0.688204	-0.0763754	-1.29474	-0.24519	0.232142	-0.268211	-0.268048	0.430232	-1.15593	-0.0260503
ARMC7	MSTRG.15982.2		TRUE	-1.30676	-0.879427	-0.109162	0	-1.30676	0	0.581449	-0.177218	0.407442	0.713367	-0.573231	-0.987572
CROCCP2	MSTRG.370.58		FALSE	-1.51538	-0.642148	-1.51538	-0.0289514	-0.30662	-0.419564	1.37107	-0.202672	0.699105	1.20171	0.358934	0.358182
DNAJC25	ENST00000463589	nonsense_mediated_decay	TRUE	-1.32099	-1.01436	-1.12433	0.807355	-1.32099	0	0.0759236	-0.818583	-1.03479	1.43605	-0.953546	0.119617
SMG7	MSTRG.2749.43		TRUE	-1.3542	-0.641207	-1.3542	-0.302029	-0.592319	-0.646453	0.709489	-0.152974	-0.735763	0.179091	-0.296579	-0.165736
UPF3A	MSTRG.9701.13		TRUE	-1.36847	-1.36847	0	1.32831	-0.418669	-0.407484	0.367467	-0.869673	3.35443	1.84459	-0.0389979	-0.162759
INTS1	MSTRG.31670.17			0	0	0.0931094	0	0.525991	0.194892	0.788319	0.391462	0.282699	-0.53176	0.451617	0.131694
GADD45A	ENST00000460575	retained_intron	FALSE	-1.0448	-0.431636	-1.0448	-0.659791	-0.0932751	-0.800944	2.51999	0.183862	0.442761	0.598307	0.0824937	-0.18613
GADD45A	ENST00000370985	protein_coding	FALSE	-1.30339	-0.112582	0.290269	-1.30339	-0.26518	-0.499102	1.01844	0.473231	1.78589	0.077238	-0.140616	-0.959144
GADD45A	MSTRG.1316.1			-1.55621	-0.29081	-1.55621	-0.946881	-0.517632	-0.80396	1.67631	0.31693	-0.0796859	0.193876	-0.331609	-0.188864
GADD45A	ENST00000648742	protein_coding	FALSE	-1.55745	-1.11326	-1.17216	0.522725	0	-1.55745	0.515562	-0.744147	0.467345	4.08991	-0.253727	-1.36073
TMPO	ENST00000551987	retained_intron	FALSE	0	0	0.63846	0.0238467	0.488858	0.895303	0.4411	-0.324458	0.178028	0.139033	0.562344	0.698217
ATF3	MSTRG.3121.6		FALSE	-0.845025	-0.531024	-0.845025	-0.32959	-0.179915	-0.319606	0.240511	0.0164435	-0.0394392	0.100632	0.0406258	-0.377844
ATF3	ENST00000465155	retained_intron	FALSE	-0.924531	-0.924531	-0.724384	0.167799	-0.00752058	-0.437219	0.474118	-0.371478	0.123056	0.239717	0.211198	-0.436726
ATF3	MSTRG.3121.7		FALSE	-0.953576	0.736966	0	3.55008	0	-0.953576	0.0467117	1.39017	0	4.20731	0	-2.41384
ATF3	MSTRG.3121.2		FALSE	-1.4461	-0.758627	-0.0593836	-1.4461	-0.84039	-0.716141	0.466648	-0.215494	0.802171	-1.03792	-0.631482	-0.887784
ATF3	ENST00000366983	protein_coding	FALSE	-1.50199	0	-1.35841	-1.50199	-1.09536	0	0.0475465	0.120421	-0.496237	-0.67915	-1.45027	1.01095
ATF3	ENST00000613104	protein_coding	FALSE	-3.46989	0	-3.46989	0	-1.07952	1.44007	0.0543204	0	-5.4509	0	-2.75159	2.77157
UPF3A	MSTRG.9701.35		FALSE	0	0.181458	2.75631	0	1.87177	0.70044	0.355118	0.622255	3.13473	0.063098	2.19281	0.922302
UPF3A	ENST00000484246	processed_transcript		0	1.62033	0	0.383115	0.195204	0	0.213898	2.01451	-3.18411	1.03897	0.165067	0.529775
UPF2	MSTRG.3682.1		FALSE	-0.398562	0.922214	1.22713	-0.398562	0.654004	0.248645	1.46516	1.71357	1.98328	0.306357	1.27754	1.02277
UPF2	MSTRG.3682.1		FALSE	-0.398562	0.922214	1.22713	-0.398562	0.654004	0.248645	1.46516	1.71357	1.98328	0.306357	1.27754	1.02277
UPF2	ENST00000460569	processed_transcript		-0.809795	-0.809795	0	0	0	1.01911	0.284098	0.0120671	0	0	0	4.88482
UPF2	ENST00000460569	processed_transcript		-0.809795	-0.809795	0	0	0	1.01911	0.284098	0.0120671	0	0	0	4.88482
UPF2	ENST00000356352	protein_coding	FALSE	-1.0072	-0.427779	-0.0658021	-0.704872	0.653824	-1.0072	0.112146	0.422922	-0.599882	-3.9471	1.39153	-0.923735
UPF2	ENST00000356352	protein_coding	FALSE	-1.0072	-0.427779	-0.0658021	-0.704872	0.653824	-1.0072	0.112146	0.422922	-0.599882	-3.9471	1.39153	-0.923735
UPF3A	MSTRG.9701.13		TRUE	-1.36847	-1.36847	0	1.32831	-0.418669	-0.407484	0.367467	-0.869673	3.35443	1.84459	-0.0389979	-0.162759
SNHG15	ENST00000585030	lncRNA	TRUE	-1.38194	-0.219318	-1.38194	0.708312	-0.722287	-0.300931	1.01455	0.336166	0.407062	0.822729	-0.317388	0.476017
LTO1	ENST00000543023	retained_intron	TRUE	-1.38371	-0.465618	-1.38371	-0.730231	-0.896069	-0.678263	1.78362	0.220493	-0.676304	0.13814	-0.512266	0.026025
FIS1	ENST00000449367	nonsense_mediated_decay	TRUE	-1.39506	-0.0555256	-1.39506	0	-0.680641	0.640987	1.07781	-0.0586685	-2.11051	-1.83518	-0.622605	0.513393
UPF2	ENST00000397053	protein_coding	FALSE	-3.06638	-1.91584	-3.06638	-0.129863	-0.71673	-1.95233	0.477716	-1.82849	-6.32522	0.523255	-0.0120001	-1.20451
UPF2	ENST00000397053	protein_coding	FALSE	-3.06638	-1.91584	-3.06638	-0.129863	-0.71673	-1.95233	0.477716	-1.82849	-6.32522	0.523255	-0.0120001	-1.20451
UPF3A	MSTRG.9701.35		FALSE	0	0.181458	2.75631	0	1.87177	0.70044	0.355118	0.622255	3.13473	0.063098	2.19281	0.922302
ATF4	ENST00000337304	protein_coding	FALSE	-1.10428	-0.277266	-1.10428	-0.795801	-0.651141	-0.84554	5.58469	-0.0824526	-0.272864	-0.28395	0.166924	0.0142797
ATF4	ENST00000680748	protein_coding	FALSE	-1.31465	-0.485427	-1.31465	-0.509382	-0.864789	-1.11403	3.16934	-0.296079	-0.475069	0.00756176	-0.0417045	-0.233766
UPF3A	ENST00000484246	processed_transcript		0	1.62033	0	0.383115	0.195204	0	0.213898	2.01451	-3.18411	1.03897	0.165067	0.529775
SNHG29	ENST00000654356	lncRNA	TRUE	-1.43296	-0.846346	-1.43296	-0.0658021	-0.542581	-0.677639	8.71301	-0.173348	-0.589186	-0.131681	-0.201376	0.0333508
DNAJC2	ENST00000454277	protein_coding	FALSE	0	0	2.04053	0.246915	0	0	0.22272	0	2.31363	4.93372	0.0140995	0
DNAJC25	MSTRG.36039.8		TRUE	-1.47855	-1.18641	-0.267036	-0.223965	2.73718	-1.47855	0.219141	-0.679717	-2.28347	0.992932	2.86625	-0.528167
PKD1P4	MSTRG.12978.22		TRUE	-1.53908	-0.299382	-1.53908	-0.22741	0.0272011	-0.478811	1.56262	-0.263095	-1.19033	0.151687	0.0865273	-0.297672
ZNF695	ENST00000498046	processed_transcript		0	0	4.34696	0	0	0	0.0455253	-0.735572	5.21421	0	0	0
RPL13A	ENST00000391857	protein_coding	FALSE	-0.000902389	0.033655	-0.000902389	0.0916252	0.0930271	0.131804	553.631	0.228661	0.376822	0.0501686	0.26833	0.131862
SMG5	ENST00000361813	protein_coding	FALSE	-0.0806692	0.181276	0.0772781	0.071745	-0.0806692	0.0730741	23.47	0.385414	0.719247	0.442262	0.0785427	0.501562
SMG5	MSTRG.2363.29		FALSE	-0.130502	-0.0425246	0.219242	0.198293	-0.130502	0.578536	1.16728	0.155586	0.865385	0.547266	0.00737588	1.73916
RPL13A	ENST00000472481	retained_intron	FALSE	-0.133351	-0.0270325	-0.0752081	-0.133351	-0.0800088	-0.097976	719.071	0.1602	0.316538	-0.172013	0.100334	-0.107889
TBRG1	MSTRG.6880.8		TRUE	-1.61105	-1.14019	-0.789736	-1.04708	-0.297934	-1.61105	0.5483	-0.0654367	0.589119	0.497782	0.314372	-0.570711
COX19	MSTRG.31657.23		TRUE	-1.61119	0.930119	-1.61119	-0.419508	-0.627068	-0.811683	0.613545	1.27558	-0.606953	0.215087	-0.165063	-0.209558
DNAJC2	MSTRG.32859.7			-0.30738	0.250976	0.512726	0.249394	0.843293	-0.30738	1.48474	0.226657	0.710232	0.365843	0.871755	-0.24556
UPF3A	ENST00000479712	processed_transcript	TRUE	-1.64284	-1.00149	3.47811	-1.64284	0.427632	-1.40663	0.507261	-0.515202	7.3824	-1.01673	0.675512	-1.15961
SMG5	ENST00000476954	retained_intron	FALSE	-0.370176	-0.370176	-0.16501	0.0110245	0.0948763	-0.272341	1.79765	-0.167837	0.446126	0.390595	0.263702	0.147494
DNAJC2	ENST00000426036	protein_coding	FALSE	-0.371864	0.187216	0.681518	-0.371864	0.688609	-0.267284	1.54329	0.145056	1.00611	-0.221206	0.755162	-0.193444
SMG5	MSTRG.2363.37			-0.445311	-0.445311	-0.227258	-0.280552	-0.380604	-0.379723	0.833509	-0.238171	0.418011	0.0985244	-0.260583	0.0590823
SMG5	MSTRG.2363.1		FALSE	-0.457207	-0.0264183	-0.138671	-0.457207	-0.109299	0	0.466665	0.177655	0.511176	-0.0770448	0.0839754	-0.0441049
UPF3A	ENST00000479712	processed_transcript	TRUE	-1.64284	-1.00149	3.47811	-1.64284	0.427632	-1.40663	0.507261	-0.515202	7.3824	-1.01673	0.675512	-1.15961
DNAJC2	ENST00000412522	protein_coding	FALSE	-0.521139	-0.299986	-0.399906	-0.102087	-0.521139	0.0624225	0.420852	-0.32286	-0.131438	0.0188997	-0.420574	0.130338
UPF3A	MSTRG.9701.3		TRUE	-1.65076	-0.869639	-1.65076	-0.563958	-0.477977	0.513761	0.272025	-0.396247	-5.11539	-0.0922962	-0.0155166	0.695165
SMG5	ENST00000473643	retained_intron		-0.541415	-0.541415	-0.24921	-0.0557272	0.258421	-0.184185	3.2604	-0.343793	0.39629	0.303355	0.378693	0.249349
DNAJC2	ENST00000475090	retained_intron	FALSE	-0.54913	0.376721	0.353962	-0.287845	0.647894	-0.54913	0.397068	0.350601	0.59098	-0.122544	0.63614	-0.479253
SMG5	MSTRG.2363.39		FALSE	-0.602774	-0.602774	0.377646	0.109451	0.649455	-0.329687	1.21657	-0.397768	1.00927	0.492221	0.786939	0.0922478
SMG5	ENST00000468993	retained_intron		-0.684568	-0.684568	-0.536053	-0.419502	-0.21901	-0.665192	1.10205	-0.468275	0.0566013	-0.100033	0.0212849	-0.23485
DNAJC2	ENST00000379263	protein_coding	FALSE	-0.759667	-0.140876	-0.759667	-0.0878922	-0.412587	-0.0428126	10.0967	-0.172355	-0.473256	0.040266	-0.322018	0.029451
UPF3A	MSTRG.9701.3		TRUE	-1.65076	-0.869639	-1.65076	-0.563958	-0.477977	0.513761	0.272025	-0.396247	-5.11539	-0.0922962	-0.0155166	0.695165
SNHG15	ENST00000579383	lncRNA	TRUE	-1.6584	-0.318505	-1.6584	0.632268	0.965938	-0.379893	0.414782	0.231052	0.0721053	1.04213	1.38911	0.460285
CCDC25	ENST00000517979	nonsense_mediated_decay	TRUE	-1.72091	-0.471737	-1.72091	-0.627742	0.474966	-0.424698	0.98007	-0.340301	-1.26358	-0.105419	0.399183	0.136976
DNAJC2	ENST00000483637	retained_intron		-1.61686	-0.0759881	-1.61686	-0.877163	0.384623	-0.518103	0.651102	-0.0989945	-1.29902	-0.708663	0.400949	-0.43726
ZNF695	ENST00000339986	protein_coding	FALSE	-1.64479	-0.378121	-1.64479	-1.05181	-0.710146	-1.06127	1.60933	-0.71809	-1.14446	-1.03297	-0.98155	-0.852127
UPF3A	ENST00000474056	processed_transcript	TRUE	-1.7866	-0.788633	0.940531	0.943609	1.05311	-1.7866	0.363736	-0.310203	1.3941	1.75139	0.977239	-1.5799
ZNF695	ENST00000487338	protein_coding	FALSE	-3.87316	-0.079334	-0.655915	-3.87316	0	2.93294	0.2325	-0.370161	0.0590787	-6.49144	-3.13008	5.00899
SMG6	MSTRG.14240.1		FALSE	-0.00915723	0.624468	0.625123	-0.00915723	0.20788	0.309971	3.13802	0.695507	1.16561	0.455045	0.307441	0.78492
SMG6	MSTRG.14240.8		FALSE	-0.295027	0.648528	1.11548	-0.252865	-0.295027	-0.226509	0.385611	0.692356	2.51316	0.231501	-0.231608	-1.34455
SMG6	ENST00000354901	protein_coding	FALSE	-0.468244	0	1.1375	0.0891837	-0.468244	-0.162368	0.263497	-0.0905714	2.40741	0.546556	-0.418111	0.175488
SMG6	ENST00000573166	processed_transcript	FALSE	-0.495325	-0.289858	0.142708	-0.290818	-0.495325	-0.422172	0.173036	-0.199057	0.633025	-0.846782	-0.398645	0.0156782
UPF3A	ENST00000474056	processed_transcript	TRUE	-1.7866	-0.788633	0.940531	0.943609	1.05311	-1.7866	0.363736	-0.310203	1.3941	1.75139	0.977239	-1.5799
SMG6	ENST00000576218	processed_transcript	FALSE	-0.559167	-0.559167	0.853766	0.0602885	2.37581	0.663118	0.610582	-0.402279	1.43725	0.655281	2.30011	1.0811
SMG6	MSTRG.14240.26		FALSE	-0.690945	-0.0449875	-0.690945	0.68966	-0.457727	1.3296	0.278988	0.00304658	-0.0817083	1.12613	-0.373165	1.82611
SMG6	ENST00000263073	protein_coding	FALSE	-0.704334	-0.0250624	0.233376	0.197296	0.676074	-0.704334	2.16898	0.0469085	0.904404	0.656501	0.703908	-0.216567
SMG6	ENST00000570756	processed_transcript	FALSE	-0.708845	0.17257	-0.708845	2.59133	-0.0445102	-0.19522	2.19141	0.247635	-0.11016	2.97897	0.108564	0.269942
SMG6	ENST00000570874	retained_intron	FALSE	-0.918386	0.156969	-0.918386	-0.474082	-0.375361	-0.235137	0.228471	0.242919	-0.820907	0.00782628	-0.258322	0.194847
SMG6	ENST00000570606	protein_coding	FALSE	-1.0681	-0.818305	-1.0681	-0.169301	0	-0.801848	0.177891	-2.95742	-1.02728	0.291017	0.357212	-1.56893
SMG6	ENST00000572205	protein_coding	FALSE	-1.13957	-0.719549	-1.13957	-0.803603	1.16327	-0.210654	0.313786	-0.700161	-0.445461	-0.327096	1.15007	0.219615
SMG6	ENST00000570668	protein_coding	FALSE	-1.15272	-0.610053	-1.15272	-0.280531	1.05877	0.493607	0.253686	-0.570757	-0.885236	0.249066	1.10344	0.916069
SMG6	ENST00000573153	processed_transcript	FALSE	-1.34104	-0.81573	-1.34104	1.03092	-1.15489	-0.135861	0.265298	-0.74264	-1.98962	4.76072	-1.14887	0.279834
SMG6	MSTRG.14240.14			-1.51387	0.449865	-0.79045	1.24729	1.20727	-1.51387	0.677986	0.529759	-0.236351	1.70207	1.34542	-1.00076
SMG6	ENST00000573827	processed_transcript	FALSE	-1.63846	-1.63846	0.588186	0	0.556686	-1.53771	0.27058	-1.52169	0.981429	3.53666	0.598168	-2.62098
SMG6	MSTRG.14240.6		FALSE	-1.77452	0	-1.77452	-0.0876455	-0.166829	3.59296	0.94709	-0.488532	-1.33634	0.389256	-0.0677112	3.8877
SMG6	MSTRG.14240.13		FALSE	-1.9218	0.738724	-1.9218	-0.972344	-1.4489	0.48866	0.316857	0.786058	-1.52625	-0.49824	-1.75009	0.820041
SMG6	ENST00000575176	protein_coding	FALSE	-1.94486	-1.94486	0.131619	-1.93759	0.623822	1.22438	0.485087	-2.11857	0.731498	-1.41579	0.621876	1.53707
SMG6	ENST00000575663	protein_coding	FALSE	-2.02621	0	1.39446	-2.02621	-0.374797	0.536053	0.256429	1.62041	1.9667	-5.24367	-0.216117	1.03756
SMG6	ENST00000570659	protein_coding	FALSE	-2.42548	-0.0527627	0.400538	-0.636117	-2.42548	-0.82103	0.269925	-0.0451705	1.38244	-0.13384	-2.3218	-4.19348
SMG6	ENST00000575454	protein_coding	FALSE	-3.04206	-0.953576	-0.348504	0	-3.04206	0.695994	0.248498	-1.4566	0.482608	0	-3.19807	1.7384
COIL	ENST00000240316	protein_coding	FALSE	-0.0100523	0.0101522	-0.0100523	0.000980558	-0.00316985	0.0720288	15.231	0.327398	0.1456	0.378334	0.311887	0.402394
DNAJC25	MSTRG.36039.7		TRUE	-1.8632	-0.156003	-1.64315	-0.498708	-0.636507	-1.8632	0.326351	0.323157	-0.10999	0.440121	-0.312919	-0.882047
COIL	ENST00000573008	protein_coding	FALSE	-2.01078	-0.99035	1.28065	-0.41864	0	-2.01078	0.203387	-0.704502	1.23773	-0.888633	0.357189	-1.74276
RPS15A	ENST00000322989	protein_coding	FALSE	-0.0182128	-0.0182128	0.997637	0.112608	0.230613	0	12.4595	0.0889294	0.704049	0.16518	0.222561	0.021445
RPS15A	ENST00000563390	protein_coding	FALSE	-0.0517695	-0.003406	-0.0517695	0.00859807	-0.00619778	-0.00242733	634.413	0.106315	-0.337746	0.0624382	-0.0203344	-0.0734314
PINX1	ENST00000524061	nonsense_mediated_decay	TRUE	-1.9424	0	0.347923	-1.9424	1.60407	-0.176976	0.141662	0.0368256	0.522761	-1.25268	2.07329	0.374651
RPS15A	ENST00000565420	protein_coding	FALSE	-0.496798	0.0984037	0.0931094	-0.496798	0.174716	0.144567	8.14779	0.202094	-0.223536	-0.438121	0.175227	0.0159313
DNAJB2	ENST00000392086	protein_coding	FALSE	-0.0213929	-0.0213929	0.0185634	0.155783	0.29594	0.466322	12.4988	0.484537	0.540473	0.438497	0.704809	1.16935
DNAJB2	ENST00000442681	protein_coding	FALSE	-0.181494	1.38678	-0.156726	1.34446	-0.181494	-0.155795	1.15142	1.91511	0.339435	1.6635	0.250582	0.558874
DNAJB2	ENST00000336576	protein_coding	FALSE	-0.277661	0.050201	-0.120211	0.279883	0.162232	-0.277661	5.93673	0.583187	0.399245	0.568934	0.587888	0.429108
SNHG15	ENST00000653305	lncRNA	TRUE	-1.97208	-0.977847	-1.97208	0	0.255915	-1.10726	0.344518	-0.415273	-0.477032	-0.704881	0.578983	-0.304447
DNAJB2	ENST00000480537	retained_intron	FALSE	-1.1088	-0.534174	-0.804604	0.762703	-0.581342	-1.1088	0.299341	0.0454716	-2.95095	1.9405	-0.200652	-0.958518
DNAJB2	ENST00000482988	retained_intron		-1.46872	0.714029	-0.534619	-0.818305	-0.702319	-1.46872	0.403087	1.26058	0.0890878	-0.617805	-0.264605	-0.737534
DNAJB2	ENST00000485220	retained_intron	FALSE	-1.5025	0.134165	-1.5025	0.341242	-0.625291	-1.08652	0.536224	0.594895	-1.5372	0.523955	-0.198736	-0.389432
DNAJB2	ENST00000425450	protein_coding	FALSE	-1.89012	0.00480099	-1.46641	-1.89012	1.16781	0	0.267374	0.655181	-1.74228	-6.30818	1.4369	1.08061
DNAJB2	ENST00000472019	retained_intron	FALSE	-2.11103	0	-0.405302	-0.766755	-2.11103	-1.63691	0.601202	-1.96943	0.0123929	-0.560728	-1.45424	-2.19759
DNAJB2	ENST00000463463	processed_transcript	FALSE	-2.76907	-0.887525	-0.957119	-2.76907	-1.0904	-0.128733	0.540965	-4.24457	-0.126929	-7.19105	-0.751351	-1.39753
MKI67	ENST00000368654	protein_coding	FALSE	-0.0231706	-0.0231706	0.0187648	0.231619	0.22336	0.155908	23.1186	-0.576677	-0.255046	0.0951445	0.190449	0.166635
DESI2	MSTRG.3491.1		TRUE	-1.99503	-0.0781651	-0.157829	-1.99503	-0.833166	-0.63113	2.50643	-1.22188	-2.0713	-3.55682	-2.73412	-2.32753
MKI67	ENST00000484853	processed_transcript		-0.384906	0.242092	0.28724	-0.196797	0.297317	-0.384906	8.49501	-0.312549	-0.00471134	-0.317459	0.269027	-0.361385
MKI67	ENST00000464771	processed_transcript	FALSE	-0.53977	0.617401	0.402281	-0.19113	-0.53977	0.0584561	2.78055	0.0624219	0.0798446	-0.291321	-0.574399	0.0267011
MKI67	MSTRG.5009.8		FALSE	-0.946627	-0.412802	-0.848525	-0.37404	-0.946627	0.186388	1.48173	-0.951088	-1.11059	-0.528632	-0.940589	0.208259
MKI67	ENST00000368653	protein_coding	FALSE	-2.75044	-1.3693	-2.00535	-2.75044	-1.08147	-0.337235	2.14589	-1.82105	-2.35934	-2.82463	-1.11544	-3.6074
RACK1	ENST00000512805	protein_coding	FALSE	-0.0672465	0.0113277	-0.0672465	-0.0213327	-0.000939526	-0.0171267	746.838	0.0903725	-0.22529	-0.230767	-0.065501	-0.0850527
SNHG15	ENST00000577700	lncRNA	TRUE	-2.12302	-0.411154	-2.12302	-0.945504	-0.685349	-1.26881	0.711418	0.138126	-0.305102	-0.817002	-0.285438	-0.439933
HSF1	ENST00000532338	retained_intron	FALSE	-0.0817941	-0.0817941	0.237616	0.348682	0.116856	0.143871	2.60629	0.0103013	0.214243	0.183564	0.100072	0.0679176
HSF1	ENST00000528838	protein_coding	FALSE	-0.196686	0.118329	-0.196686	0.051221	0.0777045	-0.0524327	34.1747	0.190939	-0.200727	-0.11265	0.0765888	-0.111317
HSF1	MSTRG.34956.1		FALSE	-0.395244	-0.395244	0.0141303	-0.074301	0.0121215	0.243043	6.67825	-0.313416	0.0189912	-0.242087	0.0126708	0.182334
AAR2	MSTRG.22177.16		TRUE	-2.14798	-1.16314	-1.89146	-2.14798	-1.4466	0.328471	0.948627	-0.794261	-1.43071	-1.76126	-1.2134	0.543837
CROCCP2	ENST00000362058	processed_transcript	TRUE	-2.15856	-0.723645	-2.15856	-1.22014	0.0011188	-0.935017	0.456908	-0.276887	0.0749948	0.0342331	0.626675	-0.147131
HSF1	MSTRG.34956.35		FALSE	-0.496109	-0.333243	-0.0445187	-0.216754	-0.496109	0.217523	1.06022	-0.237755	-0.0497305	-0.379748	-0.492652	0.164403
CROCCP2	MSTRG.370.46		TRUE	-2.21956	0.330243	-2.21956	-0.605162	1.78305	-0.0927398	0.426653	0.731718	0.00110826	0.612169	2.40085	0.683852
HSF1	MSTRG.34956.42		FALSE	-0.539617	-0.539617	0.495131	0.459032	0.422058	0.129356	1.49666	-0.433721	0.465115	0.29537	0.379363	0.0747308
CROCCP2	MSTRG.370.62		TRUE	-2.36177	0.0565835	0.407806	-2.36177	0	0	0.090866	0.82503	5.16098	-2.24511	-0.782779	2.33417
HSF1	ENST00000531447	retained_intron	FALSE	-0.862969	0.356242	0.392731	0.168538	-0.862969	-0.562344	1.3156	0.455316	0.485751	-0.0152937	-0.781609	-0.607722
HSF1	ENST00000533130	retained_intron	FALSE	-1.17475	0.120196	-0.211671	-1.17475	-0.433998	0.163404	2.41751	0.22893	-0.218741	-1.32022	-0.414864	0.0940216
GADD45B	ENST00000215631	protein_coding	FALSE	-0.114428	0.129552	0.204827	0.0972635	-0.114428	0.188982	16.8054	-0.278409	1.83329	0.585525	0.364698	0.888542
GADD45B	ENST00000587887	protein_coding	FALSE	-0.423305	-0.165566	1.20959	-0.423305	2.91983	0.600368	1.54021	-0.345182	2.94655	0.0762955	3.26987	1.44516
GADD45B	ENST00000593043	protein_coding	FALSE	-1.10657	-0.955697	0	0.167786	0.356144	-1.10657	0.178016	-1.56514	-1.44854	4.95529	4.33474	-1.4256
GADD45B	ENST00000586759	retained_intron		-1.23822	-0.359507	-1.23822	0.402702	-0.138659	-1.06648	1.10923	-0.759732	0.391805	0.87257	0.309763	-0.338899
DNAJC2	MSTRG.32859.14		TRUE	-2.43563	0.948601	-0.872269	-0.533893	-2.43563	0.157125	0.453139	1.99085	-0.554325	-0.422177	-3.23267	0.252339
GADD45B	ENST00000592937	retained_intron	FALSE	-1.35414	-0.776574	-1.35414	-0.647443	-1.33849	-0.814317	0.666192	-1.10763	0.268406	-0.148032	-0.846874	-0.121879
GADD45B	ENST00000587345	protein_coding	FALSE	-1.68052	-0.257975	-1.68052	-1.21348	-0.198684	-0.254591	0.984232	-0.669856	-0.059629	-0.738404	0.269545	0.470816
ZNRD2	ENST00000309328	protein_coding	FALSE	-0.170813	-0.170813	-0.132633	0.598082	-0.011722	0.0754242	10.6131	-0.185953	-0.1093	0.197836	0.147588	0.102372
SMG7	MSTRG.2749.23		TRUE	-2.43866	0.501051	-2.43866	0.763774	0.60511	0.16711	1.77651	0.967691	-1.75742	1.25266	0.887561	0.708329
ZNRD2	ENST00000527920	protein_coding	FALSE	-0.287718	1.97813	0.701762	1.46842	-0.287718	1.71621	1.84647	2.04224	0.790361	1.01577	-0.0788413	1.67757
ZNRD2	MSTRG.5961.26		FALSE	-0.770468	0.0770874	-0.770468	0.579086	0.472256	-0.470366	1.20621	0.0548132	-0.703941	0.182016	0.584185	-0.432668
ZNRD2	ENST00000527413	retained_intron	FALSE	-0.838682	-0.838682	-0.418136	-0.244439	1.61353	0.0784031	1.78283	-0.884866	-0.526113	-0.69447	6.20186	0.0235813
UPF3A	ENST00000493727	processed_transcript	TRUE	-2.48214	0	0	-2.48214	0	0	0.126889	0.549296	0.100128	-1.91268	2.60419	-0.366157
UPF3A	ENST00000493727	processed_transcript	TRUE	-2.48214	0	0	-2.48214	0	0	0.126889	0.549296	0.100128	-1.91268	2.60419	-0.366157
ZNRD2	ENST00000531405	protein_coding	FALSE	-1.06437	-0.447354	-1.01964	-1.06437	0.26319	-0.640245	2.39193	-0.465163	-0.941231	-1.44341	0.352849	-0.585517
SRSF2	ENST00000392485	protein_coding	FALSE	-0.177773	-0.177773	0.348817	0.27423	0.222153	-0.0346216	14.0293	-0.131864	0.0591137	-0.24578	0.0964991	-0.163662
UPF3B	MSTRG.37714.2		TRUE	-2.65611	-0.943188	-2.65611	-1.52607	-0.0562525	-0.837843	0.334938	-0.474154	-1.5315	-1.75082	0.724907	0.205183
UPF3B	MSTRG.37714.2		TRUE	-2.65611	-0.943188	-2.65611	-1.52607	-0.0562525	-0.837843	0.334938	-0.474154	-1.5315	-1.75082	0.724907	0.205183
CCDC25	MSTRG.33844.15		TRUE	-2.77259	0.0137619	1.67356	-2.77259	-1.23471	0.00615748	0.435498	0.127517	2.22038	-6.01488	-0.724157	0.586786
SRSF2	ENST00000358156	protein_coding	FALSE	-0.509112	0.162158	-0.509112	0.177475	-0.431956	0.0614369	38.6395	0.1994	-0.798994	-0.33506	-0.45766	-0.0681891
SRSF2	ENST00000359995	protein_coding	FALSE	-0.513037	-0.0351113	-0.513037	-0.00313629	-0.0854093	-0.111891	72.32	0.0084967	-0.807994	-0.514014	-0.201428	-0.240479
SRSF2	ENST00000583836	protein_coding	FALSE	-1.33914	-1.33914	0	-0.0285692	2.36083	0	1.50655	-2.8837	4.94506	-7.25322	8.82686	0.47463

## Sheet: Filtered_list
Gene_name	Isoform_ID	Transcript_type	PTC	min_rIF	rIF_siUPF1_A375	rIF_siUPF1_A549	rIF_siUPF1_MCF_7	rIF_siUPF1_MDA_MB_157	rIF_siUPF1_SK_MES_1	iso_overall_mean_siUPF1	iso_log2_fold_change_siUPF1_A375	iso_log2_fold_change_siUPF1_A549	iso_log2_fold_change_siUPF1_MCF_7	iso_log2_fold_change_siUPF1_MDA_MB_157	iso_log2_fold_change_siUPF1_SK_MES_1
U2AF1	ENST00000464750	nonsense_mediated_decay	TRUE	2.57533	2.57533	3.06447	3.05499	2.72297	3.36476	11.3597	2.57347	3.23177	3.29027	2.82652	3.47536
TMEM208	ENST00000562235	nonsense_mediated_decay	TRUE	0.988966	1.34366	2.64946	1.05298	0.988966	1.74125	3.62007	1.7324	2.87318	1.24814	1.07569	1.90816
CCDC25	ENST00000519509	nonsense_mediated_decay	TRUE	0.81299	1.30061	2.23133	0.81299	2.82646	1.67356	0.388777	1.90922	2.53732	1.37517	5.19523	2.8164
SNRPA1	ENST00000559309	nonsense_mediated_decay	TRUE	0.749659	2.20498	2.87541	2.19335	0.749659	2.39889	4.12957	2.07753	2.97016	2.38418	0.760098	2.58634
SAT1	ENST00000489394	nonsense_mediated_decay	TRUE	0.649136	1.21023	1.63816	1.75819	0.649136	1.01687	7.87651	1.25645	1.95165	1.66928	0.508576	1.12732
DNAJC25	ENST00000447096	nonsense_mediated_decay	TRUE	0.562024	0.573497	1.36463	0.986165	0.562024	1.09052	3.63556	1.01445	2.92638	1.8954	0.945151	1.98043
EIF3I	ENST00000677640	nonsense_mediated_decay	TRUE	0.558595	1.44301	2.67464	1.70903	0.558595	2.04091	5.91388	1.53648	2.59088	1.78626	0.69516	2.13488
SRSF6	ENST00000483871	nonsense_mediated_decay	TRUE	0.555674	0.555674	1.98474	1.69306	1.20545	0.774453	11.9669	0.65281	1.74677	1.43784	1.02826	0.580811
QDPR	ENST00000507439	nonsense_mediated_decay	TRUE	0.535462	0.948285	1.36418	1.82717	0.535462	0.723405	1.80588	1.14177	1.47788	1.0382	0.660689	0.875791
TBRG1	ENST00000284290	nonsense_mediated_decay	TRUE	0.490799	0.745362	0.490799	0.624512	1.39248	0.835327	2.29646	1.74376	1.82199	2.18726	1.98246	1.83269
HNRNPUL1	ENST00000595196	nonsense_mediated_decay	TRUE	0.407999	0.480243	0.551493	0.867616	0.407999	0.578524	17.6194	0.29952	0.630879	0.959147	0.360975	0.754736
FIS1	ENST00000473527	nonsense_mediated_decay	TRUE	0.294743	0.294743	1.93972	0.635367	0.91584	0.672048	0.780947	3.46353	1.80345	2.42508	1.55114	2.72872
UQCRH	ENST00000496387	nonsense_mediated_decay	TRUE	0.278009	0.923884	1.72851	0.770438	0.278009	0.928925	18.0529	1.02902	1.72332	0.880255	0.243563	0.898459
UQCRH	ENST00000496387	nonsense_mediated_decay	TRUE	0.278009	0.923884	1.72851	0.770438	0.278009	0.928925	18.0529	1.02902	1.72332	0.880255	0.243563	0.898459
NUBP2	ENST00000568834	nonsense_mediated_decay	TRUE	0.25469	0.274751	1.73873	0.692178	0.25469	1.11419	9.31384	0.475827	2.15049	0.372567	0.451688	1.49782
CCDC25	ENST00000520202	nonsense_mediated_decay	TRUE	0.222498	0.597622	1.11072	0.222498	0.227876	0.416356	2.79829	0.684427	1.59217	0.726112	0.332476	0.991429
CHP1	ENST00000560784	nonsense_mediated_decay	TRUE	0.133099	0.133099	0.662685	1.68306	0.704582	0.749001	2.18579	0.42537	0.442033	1.81199	0.86668	0.885449
TUBB6	ENST00000586810	nonsense_mediated_decay	TRUE	0.0353909	0.435933	0.606658	0.333424	0.153623	0.0353909	1.93047	0.182215	0.430561	0.651614	0.195066	0.384314
