# Supplementary material for: Nonsense-mediated mRNA decay inhibition reshapes the cancer immunopeptidome
Source: Immunity. Author manuscript; Available in PMC 2026 Jun 13. (PMC7619149; doi:10.1016/j.immuni.2026.02.005)
Supplement: Table S4 [file EMS213923-supplement-Table_S4.xlsx]

## Sheet: NeoTCR8
Gene	Signature
ATP10D	NeoTCR8
GZMB	NeoTCR8
ENTPD1	NeoTCR8
KIR2DL4	NeoTCR8
LAYN	NeoTCR8
HTRA1	NeoTCR8
CD70	NeoTCR8
CXCR6	NeoTCR8
HMOX1	NeoTCR8
ADGRG1	NeoTCR8
LRRN3	NeoTCR8
ACP5	NeoTCR8
CTSW	NeoTCR8
GALNT2	NeoTCR8
LINC01480	NeoTCR8
CARS	NeoTCR8
LAG3	NeoTCR8
TOX	NeoTCR8
PTPRCAP	NeoTCR8
ASB2	NeoTCR8
ITGB7	NeoTCR8
PTMS	NeoTCR8
CD8A	NeoTCR8
GPR68	NeoTCR8
NSMCE1	NeoTCR8
ABI3	NeoTCR8
SLC1A4	NeoTCR8
PLEKHF1	NeoTCR8
CD8B	NeoTCR8
LINC01871	NeoTCR8
CCL4	NeoTCR8
NKG7	NeoTCR8
CLIC3	NeoTCR8
NDFIP2	NeoTCR8
PLPP1	NeoTCR8
PCED1B	NeoTCR8
CXCL13	NeoTCR8
PDCD1	NeoTCR8
PRF1	NeoTCR8
HLA-DMA	NeoTCR8
GPR25	NeoTCR8
CD9	NeoTCR8
TIGIT	NeoTCR8
HLA-DRB5	NeoTCR8
SYTL3	NeoTCR8
SLF1	NeoTCR8
NEK1	NeoTCR8
CASP1	NeoTCR8
SMC4	NeoTCR8
TSEN54	NeoTCR8
PLSCR1	NeoTCR8
GNPTAB	NeoTCR8
HLA-DPB1	NeoTCR8
PLEKHA1	NeoTCR8
ARHGAP9	NeoTCR8
ALOX5AP	NeoTCR8
SH3BP1	NeoTCR8
NCF4	NeoTCR8
NELL2	NeoTCR8
GATA3	NeoTCR8
PPM1M	NeoTCR8
TNFRSF1A	NeoTCR8
AC022706.1	NeoTCR8
MCM5	NeoTCR8
HLA-DRB1	NeoTCR8
TNFSF10	NeoTCR8
TRIM21	NeoTCR8
HDLBP	NeoTCR8
ERN1	NeoTCR8
CALHM2	NeoTCR8
SASH3	NeoTCR8
ACTA2	NeoTCR8
MAST4	NeoTCR8
CAPG	NeoTCR8
MPST	NeoTCR8
IGFLR1	NeoTCR8
GZMA	NeoTCR8
CD27	NeoTCR8
ITGAE	NeoTCR8
SLA2	NeoTCR8
RHOC	NeoTCR8
COMMD8	NeoTCR8
MYO1G	NeoTCR8
SP140	NeoTCR8
PHPT1	NeoTCR8
CD2BP2	NeoTCR8
PLEKHO1	NeoTCR8
STAM	NeoTCR8
MRPL16	NeoTCR8
IL2RB	NeoTCR8
ID2	NeoTCR8
TESPA1	NeoTCR8
GOLGA8B	NeoTCR8
MIS18BP1	NeoTCR8
VAMP5	NeoTCR8
DAPK2	NeoTCR8
HLA-DPA1	NeoTCR8
TSG101	NeoTCR8
IL4R	NeoTCR8
CCND2	NeoTCR8
CTSC	NeoTCR8
TRAF3IP3	NeoTCR8
NLRC3	NeoTCR8
ORAI3	NeoTCR8
GNLY	NeoTCR8
MIR155HG	NeoTCR8
CARD16	NeoTCR8
CD82	NeoTCR8
ECH1	NeoTCR8
JAML	NeoTCR8
EEF1G	NeoTCR8
ETFB	NeoTCR8
DAXX	NeoTCR8
RBM4	NeoTCR8
HCST	NeoTCR8
RAB27A	NeoTCR8
YPEL2	NeoTCR8
CHST12	NeoTCR8
ARPC1B	NeoTCR8
PDIA4	NeoTCR8
PDIA6	NeoTCR8
AC243960.1	NeoTCR8
TBC1D10C	NeoTCR8
PTPN6	NeoTCR8
PYCARD	NeoTCR8
BST2	NeoTCR8
BTN3A2	NeoTCR8
MTG1	NeoTCR8
MLEC	NeoTCR8
DUSP4	NeoTCR8
GSDMD	NeoTCR8
SLAMF1	NeoTCR8
IFI6	NeoTCR8
PCID2	NeoTCR8
GIMAP1	NeoTCR8
ITGA1	NeoTCR8
CSNK2B	NeoTCR8
CDK2AP2	NeoTCR8
MYO1F	NeoTCR8
AC004687.1	NeoTCR8
PTTG1	NeoTCR8
APOBEC3C	NeoTCR8
TSPAN14	NeoTCR8
MOB3A	NeoTCR8
STXBP2	NeoTCR8
LCP2	NeoTCR8
PLA2G16	NeoTCR8
LINC00649	NeoTCR8
CST7	NeoTCR8
TADA3	NeoTCR8
SIT1	NeoTCR8
APOBEC3G	NeoTCR8
SUSD3	NeoTCR8
CD3G	NeoTCR8
CCL5	NeoTCR8
CDC25B	NeoTCR8
TNFRSF1B	NeoTCR8
HMGN3	NeoTCR8
THEMIS	NeoTCR8
ASF1A	NeoTCR8
CTNNB1	NeoTCR8
FIBP	NeoTCR8
CCDC85B	NeoTCR8
POLR3GL	NeoTCR8
GIMAP6	NeoTCR8
ARL6IP1	NeoTCR8
CALCOCO2	NeoTCR8
CCPG1	NeoTCR8
KLRB1	NeoTCR8
ACAA2	NeoTCR8
ISG15	NeoTCR8
EIF4A1	NeoTCR8
CAT	NeoTCR8
MANF	NeoTCR8
XAB2	NeoTCR8
GRINA	NeoTCR8
GLO1	NeoTCR8
LSM2	NeoTCR8
SLFN5	NeoTCR8
FKBP1A	NeoTCR8
AKNA	NeoTCR8
TAP1	NeoTCR8
LMO4	NeoTCR8
APEH	NeoTCR8
C12orf75	NeoTCR8
TMEM14A	NeoTCR8
DNPH1	NeoTCR8
C17orf49	NeoTCR8
NUDT5	NeoTCR8
MGAT1	NeoTCR8
CCDC69	NeoTCR8
EIF4EBP1	NeoTCR8
PDHB	NeoTCR8
ARL3	NeoTCR8
UCP2	NeoTCR8
IFI35	NeoTCR8
HSBP1	NeoTCR8
LYST	NeoTCR8
MRFAP1L1	NeoTCR8
ITGAL	NeoTCR8
AIP	NeoTCR8
RASAL3	NeoTCR8
CAPN1	NeoTCR8
ITGB1	NeoTCR8
RBPJ	NeoTCR8
LBH	NeoTCR8
DYNLL1	NeoTCR8
NME2	NeoTCR8
MT1F	NeoTCR8
SYNGR2	NeoTCR8
ABTB1	NeoTCR8
ZGPAT	NeoTCR8
CD63	NeoTCR8
ILK	NeoTCR8
SKA2	NeoTCR8
TMEM204	NeoTCR8
ACO2	NeoTCR8
HOPX	NeoTCR8
CRIP1	NeoTCR8
OXNAD1	NeoTCR8
CCS	NeoTCR8
GRAP2	NeoTCR8
GSTO1	NeoTCR8
HADHB	NeoTCR8
IL16	NeoTCR8
PIN4	NeoTCR8
CUEDC2	NeoTCR8
CALM3	NeoTCR8
SAMSN1	NeoTCR8
HM13	NeoTCR8
SNAP23	NeoTCR8
LPCAT4	NeoTCR8
FAAP20	NeoTCR8
EFHD2	NeoTCR8
PRDX3	NeoTCR8
CCM2	NeoTCR8
C22orf39	NeoTCR8
SDHA	NeoTCR8
ARRDC1	NeoTCR8
MAP4K1	NeoTCR8
NDUFA13	NeoTCR8
IL27RA	NeoTCR8
C14orf119	NeoTCR8

## Sheet: Exhaustion score
Gene	Signature
HAVCR2	Exhaustion score
CXCL13	Exhaustion score
CCL3	Exhaustion score
SIRPG	Exhaustion score
IFNG	Exhaustion score
TIGIT	Exhaustion score
GZMB	Exhaustion score
PDCD1	Exhaustion score
PARK7	Exhaustion score
TNFRSF9	Exhaustion score
ACP5	Exhaustion score
CTLA4	Exhaustion score
RBPJ	Exhaustion score
MIR155	Exhaustion score
CXCR6	Exhaustion score
CD27	Exhaustion score
FKBP1A	Exhaustion score
BST2	Exhaustion score
TPI1	Exhaustion score
MIR155HG	Exhaustion score
PTTG1	Exhaustion score
CD63	Exhaustion score
SAMSN1	Exhaustion score
RGS1	Exhaustion score
CD27-AS1	Exhaustion score
ITGAE	Exhaustion score
MIR4632	Exhaustion score
HLA-DRA	Exhaustion score
IGFLR1	Exhaustion score
KRT86	Exhaustion score
ENTPD1	Exhaustion score
DUSP4	Exhaustion score
SIT1	Exhaustion score
TOX	Exhaustion score
PHLDA1	Exhaustion score
CCND2	Exhaustion score
GPR25	Exhaustion score
LAYN	Exhaustion score
PRDX5	Exhaustion score
SARDH	Exhaustion score
FASLG	Exhaustion score
MIR3917	Exhaustion score
ANXA5	Exhaustion score
CTSD	Exhaustion score
PDIA6	Exhaustion score
RANBP1	Exhaustion score
FKBP1A-SDCBP2	Exhaustion score
COTL1	Exhaustion score
TNFRSF1B	Exhaustion score
IDH2	Exhaustion score
CD38	Exhaustion score
CD82	Exhaustion score
LAG3	Exhaustion score
MIR497HG	Exhaustion score
APOBEC3C	Exhaustion score
ITM2A	Exhaustion score
COX5A	Exhaustion score
IFI35	Exhaustion score
NDFIP2	Exhaustion score
TNFRSF18	Exhaustion score
KRT81	Exhaustion score
DNPH1	Exhaustion score
RGS2	Exhaustion score
HMGN1	Exhaustion score
DYNLL1	Exhaustion score
SNRPB	Exhaustion score
STRA13	Exhaustion score
SYNGR2	Exhaustion score
RAB27A	Exhaustion score
PSMC3	Exhaustion score
GALM	Exhaustion score
FABP5	Exhaustion score
UBE2L6	Exhaustion score
MYO7A	Exhaustion score
PRDX3	Exhaustion score
DDIT4	Exhaustion score
STMN1	Exhaustion score
CDK2AP2	Exhaustion score
VCAM1	Exhaustion score
SNAP47	Exhaustion score
PSMB3	Exhaustion score
ISG15	Exhaustion score
HLA-DRB5	Exhaustion score
CKS2	Exhaustion score
TNIP3	Exhaustion score
CD7	Exhaustion score
PSMD4	Exhaustion score
ATP6V1C2	Exhaustion score
PSMD8	Exhaustion score
HLA-DRB6	Exhaustion score
